# Supplementary material for: anti-2,2,3,3,6,6,7,7,10,10,11,11,14,14,15,15-Hexadeca­methyl-2,3,6,7,10,11,14,15-octa­silapenta­cyclo­[10.4.2.24,9.05,8.013,16]icosa-1(17),4,8,12(18),13(16),19-hexa­ene
Source: Acta Crystallogr Sect E Struct Rep Online. 2013 Feb 6;69(Pt 3):o341. doi: 10.1107/S1600536813002584 (PMC3588468; doi:10.1107/S1600536813002584)
Supplement: Supplementary file 1 [file e-69-0o341-sup1.cif]

##############################################################################
#                                                                            #
# This CIF contains the data in a paper accepted for publication in          #
# Acta Crystallographica Section E. It conforms to the requirements of       #
# Notes for Authors for Acta Crystallographica Section E, and has been       #
# peer reviewed under the auspices of the IUCr Commission on Journals.       #
#                                                                            #
# Full details of the Crystallographic Information File format               #
# are given in the paper "The Crystallographic Information File (CIF):       #
# a New Standard Archive File for Crystallography" by S. R. Hall, F. H.      #
# Allen and I. D. Brown [Acta Cryst. (1991), A47, 655-685].                  #
#                                                                            #
# The current version of the core CIF dictionary is obtainable from          #
# ftp://ftp.iucr.org/pub/cif_core.dic.                                       #
#                                                                            #
# Software is freely available for graphical display of the structure(s)     #
# in this CIF. For information consult the CIF software page                 #
# http://www.iucr.org/resources/cif/software.                                #
#                                                                            #
# This file may be used for bona fide research purposes within the           #
# scientific community so long as proper attribution is given to the journal # 
# article from which it was obtained.                                        #
#                                                                            #
##############################################################################
data_global
_audit_creation_method     SHELXL-97
_journal_data_validation_number     ?
_journal_date_recd_electronic     2012-12-05
_journal_date_accepted     2013-01-25
_journal_name_full     'Acta Crystallographica, Section E'
_journal_year     2013
_journal_volume     69
_journal_issue      3
_journal_page_first     o341
_journal_page_last     o341
_journal_paper_category     QO
_journal_paper_doi     10.1107/S1600536813002584
_journal_coeditor_code     DS2224
_publ_contact_author_name     'Prof. Soichiro Kyushin'
_publ_contact_author_address
; Department of Chemistry and Chemical Biology
  Graduate School of Engineering
  Gunma University
  Kiryu, Gunma 376-8515
  Japan
;
_publ_contact_author_email     'kyushin@gunma-u.ac.jp'
_publ_contact_author_fax     '+81-277-30-1291'
_publ_contact_author_phone     '+81-277-30-1290'
_publ_section_title
;\
<i>anti</i>-2,2,3,3,6,6,7,7,10,10,11,11,14,14,15,15-Hexadecamethyl-2,3,6,7,10,\
11,14,15-octasilapentacyclo[10.4.2.2^4,9^.0^5,8^.0^13,16^]icosa-1(17),4,8,\
12(18),13(16),19-hexaene
;
loop_
    _publ_author_name
    _publ_author_footnote
    _publ_author_address
    'Toma, Yuki' .
; Department of Chemistry and Chemical Biology
  Graduate School of Engineering
  Gunma University
  Kiryu, Gunma 376-8515
  Japan
;
    'Otsuka, Kyohei' .
; Department of Chemistry and Chemical Biology
  Graduate School of Engineering
  Gunma University
  Kiryu, Gunma 376-8515
  Japan
;
    'Kyushin, Soichiro' .
; Department of Chemistry and Chemical Biology
  Graduate School of Engineering
  Gunma University
  Kiryu, Gunma 376-8515
  Japan
;
data_I
_chemical_name_systematic
;\
<i>anti</i>-2,2,3,3,6,6,7,7,10,10,11,11,14,14,15,15-Hexadecamethyl-2,3,6,7,10,\
11,14,15-octasilapentacyclo[10.4.2.2^4,9^.0^5,8^.0^13,16^]icosa-1(17),4,8,\
12(18),13(16),19-hexaene
;
_chemical_name_common     ?
_chemical_formula_moiety     'C28 H52 Si8'
_chemical_formula_sum     'C28 H52 Si8'
_chemical_formula_iupac     'C28 H52 Si8'
_chemical_formula_weight     613.42
_chemical_melting_point_gt     328
_chemical_melting_point_lt     330
_symmetry_cell_setting     monoclinic
_symmetry_space_group_name_H-M     'P 21/n'
_symmetry_space_group_name_Hall     '-P 2yn'
loop_
    _symmetry_equiv_pos_as_xyz
    'x, y, z'
    '-x+1/2, y+1/2, -z+1/2'
    '-x, -y, -z'
    'x-1/2, -y-1/2, z-1/2'
_cell_length_a     7.9801(8)
_cell_length_b     18.9087(14)
_cell_length_c     12.6222(10)
_cell_angle_alpha     90.0000
_cell_angle_beta     104.2788(9)
_cell_angle_gamma     90.0000
_cell_volume     1845.8(3)
_cell_formula_units_Z     2
_cell_measurement_reflns_used     11187
_cell_measurement_theta_min     1.6650
_cell_measurement_theta_max     28.2812
_cell_measurement_temperature     203(2)
_exptl_crystal_description     prism
_exptl_crystal_colour     colourless
_exptl_crystal_size_max     0.25
_exptl_crystal_size_mid     0.25
_exptl_crystal_size_min     0.25
_exptl_crystal_density_diffrn     1.104
_exptl_crystal_density_meas     ?
_exptl_crystal_density_method     'not measured'
_exptl_crystal_F_000     664
_exptl_absorpt_coefficient_mu     0.307
_exptl_absorpt_correction_type     multi-scan
_exptl_absorpt_process_details     '(<i>REQAB</i>; Jacobson, 1998)'
_exptl_absorpt_correction_T_min     0.9272
_exptl_absorpt_correction_T_max     0.9272
_exptl_special_details
;
;
_diffrn_ambient_temperature     203(2)
_diffrn_radiation_type     'Mo K\a'
_diffrn_radiation_wavelength     0.71073
_diffrn_radiation_source     'rotating anode'
_diffrn_radiation_monochromator     graphite
_diffrn_measurement_device_type     'Rigaku R-AXIS IV Imaging Plate'
_diffrn_measurement_method     \w
_diffrn_detector_area_resol_mean     10.00
_diffrn_reflns_number     9672
_diffrn_reflns_av_R_equivalents     0.0162
_diffrn_reflns_av_sigmaI/netI     0.0172
_diffrn_reflns_theta_min     1.98
_diffrn_reflns_theta_max     25.00
_diffrn_reflns_theta_full     25.00
_diffrn_measured_fraction_theta_max     0.950
_diffrn_measured_fraction_theta_full     0.950
_diffrn_reflns_limit_h_min     -9
_diffrn_reflns_limit_h_max     9
_diffrn_reflns_limit_k_min     -22
_diffrn_reflns_limit_k_max     19
_diffrn_reflns_limit_l_min     -15
_diffrn_reflns_limit_l_max     15
_refine_special_details
;
Refinement of <i>F</i>^2^ against ALL reflections. The weighted <i>R</i>-factor
<i>wR</i> and goodness of fit <i>S</i> are based on <i>F</i>^2^, conventional
<i>R</i>-factors <i>R</i> are based on <i>F</i>, with <i>F</i> set to zero for
negative <i>F</i>^2^. The threshold expression of <i>F</i>^2^ >
2\s(<i>F</i>^2^) is used only for calculating <i>R</i>-factors(gt) <i>etc.</i>
and is not relevant to the choice of reflections for refinement.
<i>R</i>-factors based on <i>F</i>^2^ are statistically about twice as large
as those based on <i>F</i>, and <i>R</i>-factors based on ALL data will be
even larger.
;
_reflns_number_total     3096
_reflns_number_gt     3076
_reflns_threshold_expression     I>2sigma(I)
_refine_ls_structure_factor_coef     Fsqd
_refine_ls_matrix_type     full
_refine_ls_R_factor_all     0.0293
_refine_ls_R_factor_gt     0.0291
_refine_ls_wR_factor_gt     0.0754
_refine_ls_wR_factor_ref     0.0756
_refine_ls_goodness_of_fit_ref     1.109
_refine_ls_restrained_S_all     1.109
_refine_ls_number_reflns     3096
_refine_ls_number_parameters     171
_refine_ls_number_restraints     0
_refine_ls_hydrogen_treatment     constr
_refine_ls_weighting_scheme     calc
_refine_ls_weighting_details
          'w = 1/[\s^2^(Fo^2^)+(0.0349P)^2^+0.7873P] where P = (Fo^2^+2Fc^2^)/3'
_atom_sites_solution_hydrogens     geom
_atom_sites_solution_primary     direct
_atom_sites_solution_secondary     difmap
_refine_ls_shift/su_max     0.021
_refine_ls_shift/su_mean     0.003
_refine_diff_density_max     0.245
_refine_diff_density_min     -0.255
_refine_ls_extinction_method     none
_refine_ls_extinction_coef     ?
loop_
    _atom_type_symbol
    _atom_type_description
    _atom_type_scat_dispersion_real
    _atom_type_scat_dispersion_imag
    _atom_type_scat_source
    'C' 'C' 0.0033 0.0016
                         'International Tables Vol C Tables 4.2.6.8 and 6.1.1.4'
    'H' 'H' 0.0000 0.0000
                         'International Tables Vol C Tables 4.2.6.8 and 6.1.1.4'
    'Si' 'Si' 0.0817 0.0704
                         'International Tables Vol C Tables 4.2.6.8 and 6.1.1.4'
_computing_data_collection     '<i>CrystalClear</i> (Rigaku, 2003)'
_computing_cell_refinement     '<i>CrystalClear</i> (Rigaku, 2003)'
_computing_data_reduction     '<i>CrystalClear</i> (Rigaku, 2003)'
_computing_structure_solution     '<i>SIR2004</i> (Burla <i>et al.</i>, 2005)'
_computing_structure_refinement     '<i>SHELXL97</i> (Sheldrick, 2008)'
_computing_molecular_graphics     '<i>ORTEP-3 for Windows</i> (Farrugia, 2012)'
_computing_publication_material
;
<i>SHELXL97</i> (Sheldrick, 2008) and <i>Yadokari-XG 2009</i>
(Kabuto <i>et al.</i>, 2009)
;
loop_
    _atom_site_type_symbol
    _atom_site_label
    _atom_site_fract_x
    _atom_site_fract_y
    _atom_site_fract_z
    _atom_site_U_iso_or_equiv
    _atom_site_adp_type
    _atom_site_calc_flag
    _atom_site_refinement_flags
    _atom_site_occupancy
    _atom_site_symmetry_multiplicity
    _atom_site_disorder_assembly
    _atom_site_disorder_group
    Si Si1 0.18531(5) 0.13135(2) 0.45683(3) 0.02369(12) Uani d . 1 1 . .
    Si Si2 0.43507(5) 0.17209(2) 0.40399(3) 0.02186(12) Uani d . 1 1 . .
    Si Si3 0.50467(6) -0.03139(2) 0.81537(3) 0.02614(12) Uani d . 1 1 . .
    Si Si4 0.36313(6) 0.07548(2) 0.76574(3) 0.02856(13) Uani d . 1 1 . .
    C C1 0.24730(19) 0.04152(8) 0.52049(12) 0.0218(3) Uani d . 1 1 . .
    C C2 0.58255(18) 0.09258(7) 0.41846(11) 0.0202(3) Uani d . 1 1 . .
    C C3 0.58234(19) 0.03950(7) 0.33902(11) 0.0209(3) Uani d . 1 1 . .
    C C4 0.33293(19) 0.02681(7) 0.63061(12) 0.0212(3) Uani d . 1 1 . .
    C C5 0.2347(2) -0.01465(8) 0.44684(12) 0.0245(3) Uani d . 1 1 . .
    C C6 0.6830(2) 0.07907(8) 0.52380(12) 0.0238(3) Uani d . 1 1 . .
    C C7 0.1117(3) 0.19586(9) 0.54917(15) 0.0412(4) Uani d . 1 1 . .
    C C8 0.0026(2) 0.12151(10) 0.33167(14) 0.0354(4) Uani d . 1 1 . .
    C C9 0.5452(2) 0.24491(9) 0.49722(15) 0.0384(4) Uani d . 1 1 . .
    C C10 0.3789(2) 0.21016(9) 0.26238(13) 0.0361(4) Uani d . 1 1 . .
    C C11 0.4144(3) -0.09537(10) 0.90036(13) 0.0402(4) Uani d . 1 1 . .
    C C12 0.7449(2) -0.02692(11) 0.86886(15) 0.0452(5) Uani d . 1 1 . .
    C C13 0.1573(3) 0.09331(11) 0.80715(16) 0.0498(5) Uani d . 1 1 . .
    C C14 0.5025(3) 0.15680(10) 0.78452(15) 0.0530(6) Uani d . 1 1 . .
    H H1 0.1681 -0.0086 0.3748 0.029 Uiso calc R 1 1 . .
    H H2 0.6955 0.1149 0.5768 0.029 Uiso calc R 1 1 . .
    H H3 0.0801 0.2402 0.5107 0.062 Uiso calc R 1 1 . .
    H H4 0.2048 0.2041 0.6137 0.062 Uiso calc R 1 1 . .
    H H5 0.0124 0.1767 0.5707 0.062 Uiso calc R 1 1 . .
    H H6 -0.0946 0.0988 0.3512 0.053 Uiso calc R 1 1 . .
    H H7 0.0401 0.0928 0.2781 0.053 Uiso calc R 1 1 . .
    H H8 -0.0322 0.1678 0.3010 0.053 Uiso calc R 1 1 . .
    H H9 0.6534 0.2570 0.4796 0.058 Uiso calc R 1 1 . .
    H H10 0.5682 0.2291 0.5725 0.058 Uiso calc R 1 1 . .
    H H11 0.4709 0.2862 0.4876 0.058 Uiso calc R 1 1 . .
    H H12 0.3141 0.2536 0.2619 0.054 Uiso calc R 1 1 . .
    H H13 0.3093 0.1765 0.2123 0.054 Uiso calc R 1 1 . .
    H H14 0.4842 0.2201 0.2398 0.054 Uiso calc R 1 1 . .
    H H15 0.4727 -0.1406 0.9023 0.060 Uiso calc R 1 1 . .
    H H16 0.2916 -0.1016 0.8686 0.060 Uiso calc R 1 1 . .
    H H17 0.4323 -0.0771 0.9741 0.060 Uiso calc R 1 1 . .
    H H18 0.7727 -0.0130 0.9452 0.068 Uiso calc R 1 1 . .
    H H19 0.7919 0.0076 0.8271 0.068 Uiso calc R 1 1 . .
    H H20 0.7947 -0.0730 0.8620 0.068 Uiso calc R 1 1 . .
    H H21 0.1841 0.1104 0.8819 0.075 Uiso calc R 1 1 . .
    H H22 0.0906 0.0500 0.8019 0.075 Uiso calc R 1 1 . .
    H H23 0.0906 0.1287 0.7591 0.075 Uiso calc R 1 1 . .
    H H24 0.4378 0.1958 0.7440 0.079 Uiso calc R 1 1 . .
    H H25 0.6045 0.1478 0.7578 0.079 Uiso calc R 1 1 . .
    H H26 0.5373 0.1689 0.8615 0.079 Uiso calc R 1 1 . .
loop_
    _atom_site_aniso_label
    _atom_site_aniso_U_11
    _atom_site_aniso_U_22
    _atom_site_aniso_U_33
    _atom_site_aniso_U_12
    _atom_site_aniso_U_13
    _atom_site_aniso_U_23
    Si1 0.0281(2) 0.0210(2) 0.0237(2) 0.00390(15) 0.00974(17) 0.00293(15)
    Si2 0.0282(2) 0.0175(2) 0.0200(2) -0.00024(15) 0.00618(17) 0.00197(14)
    Si3 0.0354(3) 0.0275(2) 0.0153(2) -0.00299(17) 0.00606(18) -0.00042(15)
    Si4 0.0461(3) 0.0221(2) 0.0199(2) -0.00391(18) 0.01276(19) -0.00352(16)
    C1 0.0220(8) 0.0228(7) 0.0226(7) -0.0009(5) 0.0093(6) 0.0020(6)
    C2 0.0225(8) 0.0200(7) 0.0201(7) -0.0035(5) 0.0088(6) 0.0019(5)
    C3 0.0235(8) 0.0218(7) 0.0186(7) -0.0048(5) 0.0075(6) 0.0015(5)
    C4 0.0262(8) 0.0200(7) 0.0197(7) -0.0041(5) 0.0100(6) -0.0012(5)
    C5 0.0278(8) 0.0277(8) 0.0170(7) 0.0010(6) 0.0036(6) 0.0019(6)
    C6 0.0298(9) 0.0226(8) 0.0193(7) -0.0012(6) 0.0067(6) -0.0031(5)
    C7 0.0567(12) 0.0318(9) 0.0415(10) 0.0143(8) 0.0239(9) 0.0031(8)
    C8 0.0297(9) 0.0378(10) 0.0374(9) 0.0032(7) 0.0056(7) 0.0081(7)
    C9 0.0510(11) 0.0228(8) 0.0390(9) -0.0052(7) 0.0062(8) -0.0034(7)
    C10 0.0478(11) 0.0330(9) 0.0282(9) 0.0084(7) 0.0108(8) 0.0100(7)
    C11 0.0630(13) 0.0371(10) 0.0242(8) -0.0023(8) 0.0181(8) 0.0047(7)
    C12 0.0414(11) 0.0606(13) 0.0306(9) -0.0043(9) 0.0030(8) -0.0091(8)
    C13 0.0696(14) 0.0514(12) 0.0374(10) 0.0154(10) 0.0303(10) 0.0010(9)
    C14 0.0894(17) 0.0341(10) 0.0328(10) -0.0244(10) 0.0104(10) -0.0051(8)
_geom_special_details
;
All e.s.d.'s (except the e.s.d. in the dihedral angle between two l.s. planes)
are estimated using the full covariance matrix. The cell e.s.d.'s are taken
into account individually in the estimation of e.s.d.'s in distances, angles
and torsion angles; correlations between e.s.d.'s in cell parameters are only
used when they are defined by crystal symmetry. An approximate (isotropic)
treatment of cell e.s.d.'s is used for estimating e.s.d.'s involving l.s.
planes.
;
loop_
    _geom_bond_atom_site_label_1
    _geom_bond_atom_site_label_2
    _geom_bond_site_symmetry_2
    _geom_bond_distance
    _geom_bond_publ_flag
    Si1 Si2 . 2.3805(6) ?
    Si1 C1 . 1.8919(15) ?
    Si1 C7 . 1.8785(17) ?
    Si1 C8 . 1.8762(18) ?
    Si2 C2 . 1.8902(15) ?
    Si2 C9 . 1.8824(17) ?
    Si2 C10 . 1.8758(16) ?
    Si3 Si4 . 2.3245(7) ?
    Si3 C11 . 1.8746(17) ?
    Si3 C12 . 1.871(2) ?
    Si3 C3 3_656 1.9067(15) ?
    Si4 C4 . 1.9004(15) ?
    Si4 C13 . 1.873(2) ?
    Si4 C14 . 1.8781(19) ?
    C1 C4 . 1.417(2) ?
    C1 C5 . 1.399(2) ?
    C2 C3 . 1.418(2) ?
    C2 C6 . 1.396(2) ?
    C3 C4 3_656 1.431(2) ?
    C5 C6 3_656 1.390(2) ?
    C5 H1 . 0.9400 ?
    C6 H2 . 0.9400 ?
    C7 H3 . 0.9700 ?
    C7 H4 . 0.9700 ?
    C7 H5 . 0.9700 ?
    C8 H6 . 0.9700 ?
    C8 H7 . 0.9700 ?
    C8 H8 . 0.9700 ?
    C9 H9 . 0.9700 ?
    C9 H10 . 0.9700 ?
    C9 H11 . 0.9700 ?
    C10 H12 . 0.9700 ?
    C10 H13 . 0.9700 ?
    C10 H14 . 0.9700 ?
    C11 H15 . 0.9700 ?
    C11 H16 . 0.9700 ?
    C11 H17 . 0.9700 ?
    C12 H18 . 0.9700 ?
    C12 H19 . 0.9700 ?
    C12 H20 . 0.9700 ?
    C13 H21 . 0.9700 ?
    C13 H22 . 0.9700 ?
    C13 H23 . 0.9700 ?
    C14 H24 . 0.9700 ?
    C14 H25 . 0.9700 ?
    C14 H26 . 0.9700 ?
loop_
    _geom_angle_atom_site_label_1
    _geom_angle_atom_site_label_2
    _geom_angle_atom_site_label_3
    _geom_angle_site_symmetry_1
    _geom_angle_site_symmetry_3
    _geom_angle
    _geom_angle_publ_flag
    Si2 Si1 C1 . . 105.08(5) ?
    Si2 Si1 C7 . . 112.03(7) ?
    Si2 Si1 C8 . . 109.07(6) ?
    C1 Si1 C7 . . 114.11(7) ?
    C1 Si1 C8 . . 109.64(7) ?
    C7 Si1 C8 . . 106.85(9) ?
    Si1 Si2 C2 . . 105.07(5) ?
    Si1 Si2 C9 . . 110.84(6) ?
    Si1 Si2 C10 . . 111.80(6) ?
    C2 Si2 C9 . . 109.74(8) ?
    C2 Si2 C10 . . 113.21(7) ?
    C9 Si2 C10 . . 106.26(8) ?
    Si4 Si3 C11 . . 119.05(7) ?
    Si4 Si3 C12 . . 116.39(7) ?
    Si4 Si3 C3 . 3_656 76.36(5) ?
    C11 Si3 C12 . . 109.08(9) ?
    C11 Si3 C3 . 3_656 116.01(7) ?
    C12 Si3 C3 . 3_656 117.06(7) ?
    Si3 Si4 C4 . . 76.50(5) ?
    Si3 Si4 C13 . . 118.85(7) ?
    Si3 Si4 C14 . . 116.39(8) ?
    C4 Si4 C13 . . 114.32(8) ?
    C4 Si4 C14 . . 116.73(8) ?
    C13 Si4 C14 . . 110.50(11) ?
    Si1 C1 C4 . . 127.24(11) ?
    Si1 C1 C5 . . 115.53(11) ?
    C4 C1 C5 . . 116.18(13) ?
    Si2 C2 C3 . . 127.03(11) ?
    Si2 C2 C6 . . 115.79(11) ?
    C3 C2 C6 . . 116.36(13) ?
    Si3 C3 C2 3_656 . 135.73(11) ?
    Si3 C3 C4 3_656 3_656 103.43(10) ?
    C2 C3 C4 . 3_656 120.82(13) ?
    Si4 C4 C1 . . 135.16(11) ?
    Si4 C4 C3 . 3_656 103.70(10) ?
    C1 C4 C3 . 3_656 121.09(13) ?
    C1 C5 C6 . 3_656 122.44(14) ?
    C1 C5 H1 . . 118.8 ?
    C6 C5 H1 3_656 . 118.8 ?
    C2 C6 C5 . 3_656 122.46(13) ?
    C2 C6 H2 . . 118.8 ?
    C5 C6 H2 3_656 . 118.8 ?
    Si1 C7 H3 . . 109.5 ?
    Si1 C7 H4 . . 109.5 ?
    Si1 C7 H5 . . 109.5 ?
    H3 C7 H4 . . 109.5 ?
    H3 C7 H5 . . 109.5 ?
    H4 C7 H5 . . 109.5 ?
    Si1 C8 H6 . . 109.5 ?
    Si1 C8 H7 . . 109.5 ?
    Si1 C8 H8 . . 109.5 ?
    H6 C8 H7 . . 109.5 ?
    H6 C8 H8 . . 109.5 ?
    H7 C8 H8 . . 109.5 ?
    Si2 C9 H9 . . 109.5 ?
    Si2 C9 H10 . . 109.5 ?
    Si2 C9 H11 . . 109.5 ?
    H9 C9 H10 . . 109.5 ?
    H9 C9 H11 . . 109.5 ?
    H10 C9 H11 . . 109.5 ?
    Si2 C10 H12 . . 109.5 ?
    Si2 C10 H13 . . 109.5 ?
    Si2 C10 H14 . . 109.5 ?
    H12 C10 H13 . . 109.5 ?
    H12 C10 H14 . . 109.5 ?
    H13 C10 H14 . . 109.5 ?
    Si3 C11 H15 . . 109.5 ?
    Si3 C11 H16 . . 109.5 ?
    Si3 C11 H17 . . 109.5 ?
    H15 C11 H16 . . 109.5 ?
    H15 C11 H17 . . 109.5 ?
    H16 C11 H17 . . 109.5 ?
    Si3 C12 H18 . . 109.5 ?
    Si3 C12 H19 . . 109.5 ?
    Si3 C12 H20 . . 109.5 ?
    H18 C12 H19 . . 109.5 ?
    H18 C12 H20 . . 109.5 ?
    H19 C12 H20 . . 109.5 ?
    Si4 C13 H21 . . 109.5 ?
    Si4 C13 H22 . . 109.5 ?
    Si4 C13 H23 . . 109.5 ?
    H21 C13 H22 . . 109.5 ?
    H21 C13 H23 . . 109.5 ?
    H22 C13 H23 . . 109.5 ?
    Si4 C14 H24 . . 109.5 ?
    Si4 C14 H25 . . 109.5 ?
    Si4 C14 H26 . . 109.5 ?
    H24 C14 H25 . . 109.5 ?
    H24 C14 H26 . . 109.5 ?
    H25 C14 H26 . . 109.5 ?
loop_
    _geom_torsion_atom_site_label_1
    _geom_torsion_atom_site_label_2
    _geom_torsion_atom_site_label_3
    _geom_torsion_atom_site_label_4
    _geom_torsion_site_symmetry_1
    _geom_torsion_site_symmetry_2
    _geom_torsion_site_symmetry_3
    _geom_torsion_site_symmetry_4
    _geom_torsion
    _geom_torsion_publ_flag
    C1 Si1 Si2 C2 . . . . 11.34(7) ?
    C1 Si1 Si2 C9 . . . . -107.13(8) ?
    C1 Si1 Si2 C10 . . . . 134.52(8) ?
    C7 Si1 Si2 C2 . . . . 135.78(8) ?
    C7 Si1 Si2 C9 . . . . 17.31(9) ?
    C7 Si1 Si2 C10 . . . . -101.04(9) ?
    C8 Si1 Si2 C2 . . . . -106.14(8) ?
    C8 Si1 Si2 C9 . . . . 135.39(9) ?
    C8 Si1 Si2 C10 . . . . 17.04(9) ?
    Si2 Si1 C1 C4 . . . . 85.99(13) ?
    Si2 Si1 C1 C5 . . . . -81.76(11) ?
    C7 Si1 C1 C4 . . . . -37.12(16) ?
    C7 Si1 C1 C5 . . . . 155.13(12) ?
    C8 Si1 C1 C4 . . . . -156.92(13) ?
    C8 Si1 C1 C5 . . . . 35.33(13) ?
    Si1 Si2 C2 C3 . . . . 86.84(12) ?
    Si1 Si2 C2 C6 . . . . -82.38(11) ?
    C9 Si2 C2 C3 . . . . -153.95(13) ?
    C9 Si2 C2 C6 . . . . 36.83(13) ?
    C10 Si2 C2 C3 . . . . -35.43(15) ?
    C10 Si2 C2 C6 . . . . 155.35(11) ?
    C11 Si3 Si4 C4 . . . . -113.06(8) ?
    C11 Si3 Si4 C13 . . . . -2.49(11) ?
    C11 Si3 Si4 C14 . . . . 133.53(10) ?
    C12 Si3 Si4 C4 . . . . 113.08(8) ?
    C12 Si3 Si4 C13 . . . . -136.36(10) ?
    C12 Si3 Si4 C14 . . . . -0.33(10) ?
    C3 Si3 Si4 C4 3_656 . . . -0.64(6) ?
    C3 Si3 Si4 C13 3_656 . . . 109.93(9) ?
    C3 Si3 Si4 C14 3_656 . . . -114.04(8) ?
    Si3 Si4 C4 C1 . . . . 178.26(16) ?
    Si3 Si4 C4 C3 . . . 3_656 0.85(8) ?
    C13 Si4 C4 C1 . . . . 62.41(17) ?
    C13 Si4 C4 C3 . . . 3_656 -115.00(11) ?
    C14 Si4 C4 C1 . . . . -68.73(18) ?
    C14 Si4 C4 C3 . . . 3_656 113.86(12) ?
    Si1 C1 C4 Si4 . . . . 21.9(2) ?
    Si1 C1 C4 C3 . . . 3_656 -160.99(11) ?
    C5 C1 C4 Si4 . . . . -170.37(12) ?
    C5 C1 C4 C3 . . . 3_656 6.7(2) ?
    Si1 C1 C5 C6 . . . 3_656 162.33(12) ?
    C4 C1 C5 C6 . . . 3_656 -6.8(2) ?
    Si2 C2 C3 Si3 . . . 3_656 18.9(2) ?
    Si2 C2 C3 C4 . . . 3_656 -163.08(11) ?
    C6 C2 C3 Si3 . . . 3_656 -171.94(12) ?
    C6 C2 C3 C4 . . . 3_656 6.1(2) ?
    Si2 C2 C6 C5 . . . 3_656 164.24(12) ?
    C3 C2 C6 C5 . . . 3_656 -6.2(2) ?
_iucr_refine_instructions_details
; TITL ko19a
REM  Yadorkari-X generated
CELL 0.71070 7.9801 18.9087 12.6222 90.0000 104.2788 90.0000
ZERR 2.0 0.0008 0.0014 0.0010 0.0008 0.0009 0.0008
LATT 1
SYMM 1/2-X, 1/2+Y, 1/2-Z
REM  SPGR P21/n monoclinic
SFAC C H Si
UNIT 56 104 16
SIZE 0.25 0.25 0.25
TEMP -69.8
L.S. 1
FMAP 2
PLAN -25
ACTA
CONF
WPDB -1
BOND$H
MERG 2
OMIT -10.000000 50.000000
OMIT   0   7   5
OMIT   1   5   2
OMIT  -4   3   4
WGHT    0.034900    0.787300
FVAR       6.02033
C1    1    0.247296    0.041519    0.520491    11.00000    0.02200    0.02281 =
         0.02259    0.00202    0.00927   -0.00086
SI1   3    0.185307    0.131348    0.456832    11.00000    0.02806    0.02104 =
         0.02374    0.00293    0.00974    0.00390
SI2   3    0.435068    0.172088    0.403989    11.00000    0.02821    0.01748 =
         0.02002    0.00197    0.00618   -0.00024
C2    1    0.582551    0.092579    0.418463    11.00000    0.02249    0.02004 =
         0.02005    0.00195    0.00876   -0.00345
C3    1    0.582340    0.039503    0.339015    11.00000    0.02354    0.02178 =
         0.01862    0.00151    0.00748   -0.00482
SI3   3    0.504667   -0.031394    0.815372    11.00000    0.03544    0.02753 =
         0.01535   -0.00042    0.00606   -0.00299
SI4   3    0.363127    0.075483    0.765737    11.00000    0.04607    0.02214 =
         0.01990   -0.00352    0.01276   -0.00391
C4    1    0.332933    0.026812    0.630609    11.00000    0.02618    0.02004 =
         0.01969   -0.00120    0.00997   -0.00407
C5    1    0.234709   -0.014646    0.446839    11.00000    0.02783    0.02768 =
         0.01698    0.00194    0.00361    0.00096
AFIX  43
H1    2    0.168144   -0.008605    0.374808    11.00000   -1.20000
AFIX   0
C6    1    0.683024    0.079068    0.523801    11.00000    0.02981    0.02261 =
         0.01930   -0.00314    0.00667   -0.00123
AFIX  43
H2    2    0.695489    0.114876    0.576835    11.00000   -1.20000
AFIX   0
C7    1    0.111735    0.195864    0.549169    11.00000    0.05670    0.03175 =
         0.04145    0.00313    0.02385    0.01430
AFIX 137
H3    2    0.080065    0.240176    0.510726    11.00000   -1.50000
H4    2    0.204778    0.204055    0.613731    11.00000   -1.50000
H5    2    0.012373    0.176673    0.570729    11.00000   -1.50000
AFIX   0
C8    1    0.002598    0.121509    0.331670    11.00000    0.02967    0.03784 =
         0.03741    0.00815    0.00559    0.00324
AFIX 137
H6    2   -0.094552    0.098805    0.351247    11.00000   -1.50000
H7    2    0.040076    0.092818    0.278090    11.00000   -1.50000
H8    2   -0.032191    0.167816    0.300963    11.00000   -1.50000
AFIX   0
C9    1    0.545245    0.244910    0.497221    11.00000    0.05096    0.02281 =
         0.03897   -0.00335    0.00616   -0.00523
AFIX 137
H9    2    0.653386    0.256967    0.479596    11.00000   -1.50000
H10   2    0.568239    0.229086    0.572538    11.00000   -1.50000
H11   2    0.470884    0.286201    0.487571    11.00000   -1.50000
AFIX   0
C10   1    0.378907    0.210158    0.262384    11.00000    0.04776    0.03297 =
         0.02821    0.01002    0.01076    0.00840
AFIX 137
H12   2    0.314127    0.253618    0.261857    11.00000   -1.50000
H13   2    0.309319    0.176479    0.212261    11.00000   -1.50000
H14   2    0.484233    0.220064    0.239808    11.00000   -1.50000
AFIX   0
C11   1    0.414422   -0.095374    0.900362    11.00000    0.06304    0.03711 =
         0.02418    0.00472    0.01808   -0.00228
AFIX 137
H15   2    0.472684   -0.140551    0.902295    11.00000   -1.50000
H16   2    0.291612   -0.101564    0.868645    11.00000   -1.50000
H17   2    0.432273   -0.077113    0.974122    11.00000   -1.50000
AFIX   0
C12   1    0.744903   -0.026915    0.868860    11.00000    0.04144    0.06056 =
         0.03056   -0.00906    0.00299   -0.00430
AFIX 137
H18   2    0.772659   -0.013035    0.945190    11.00000   -1.50000
H19   2    0.791877    0.007580    0.827124    11.00000   -1.50000
H20   2    0.794735   -0.072968    0.862001    11.00000   -1.50000
AFIX   0
C13   1    0.157276    0.093314    0.807152    11.00000    0.06963    0.05143 =
         0.03738    0.00100    0.03026    0.01535
AFIX 137
H21   2    0.184069    0.110426    0.881893    11.00000   -1.50000
H22   2    0.090580    0.050006    0.801930    11.00000   -1.50000
H23   2    0.090585    0.128742    0.759080    11.00000   -1.50000
AFIX   0
C14   1    0.502504    0.156800    0.784523    11.00000    0.08944    0.03414 =
         0.03281   -0.00505    0.01037   -0.02443
AFIX 137
H24   2    0.437772    0.195755    0.743977    11.00000   -1.50000
H25   2    0.604466    0.147764    0.757763    11.00000   -1.50000
H26   2    0.537258    0.168879    0.861530    11.00000   -1.50000
HKLF 4 1 1 0 0 0 1 0 0 0 1
REM  ko19a
REM R1 =  0.0291 for   3076 Fo > 4sig(Fo)  and  0.0293 for all   3096 data
REM    171 parameters refined using      0 restraints
END
WGHT      0.0349      0.7873
REM Highest difference peak  0.245,  deepest hole -0.255,  1-sigma level  0.042
Q1    1   0.5328  0.0417  0.2758  11.00000  0.05    0.24
Q2    1   0.3309  0.0545  0.6783  11.00000  0.05    0.22
Q3    1   0.3078  0.1562  0.4345  11.00000  0.05    0.20
Q4    1   0.3009  0.0344  0.5758  11.00000  0.05    0.20
Q5    1   0.5731  0.0661  0.3724  11.00000  0.05    0.18
Q6    1   0.3545 -0.1328  0.8659  11.00000  0.05    0.18
Q7    1   0.3736 -0.0070  0.6427  11.00000  0.05    0.18
Q8    1   0.5267  0.1242  0.4041  11.00000  0.05    0.17
Q9    1   0.6365  0.0857  0.4686  11.00000  0.05    0.17
Q10   1   0.2544  0.0867  0.7842  11.00000  0.05    0.16
Q11   1   0.4074  0.1886  0.3243  11.00000  0.05    0.16
Q12   1   0.5196  0.1772  0.7298  11.00000  0.05    0.14
Q13   1   0.4416  0.0235  0.8180  11.00000  0.05    0.14
Q14   1   0.6448 -0.0328  0.8541  11.00000  0.05    0.13
Q15   1   0.1056  0.1875  0.6198  11.00000  0.05    0.13
Q16   1   0.2206  0.0798  0.5039  11.00000  0.05    0.12
Q17   1  -0.1124  0.1513  0.3355  11.00000  0.05    0.12
Q18   1   0.1016  0.1280  0.3846  11.00000  0.05    0.11
Q19   1   0.5349 -0.1245  0.9739  11.00000  0.05    0.11
Q20   1   0.6756  0.1204  0.6207  11.00000  0.05    0.11
Q21   1   0.5259  0.0280  0.9343  11.00000  0.05    0.11
Q22   1   0.2498 -0.0542  0.4714  11.00000  0.05    0.11
Q23   1   0.0383  0.2124  0.5274  11.00000  0.05    0.11
Q24   1   0.4346 -0.0720  0.8572  11.00000  0.05    0.11
Q25   1   0.2148  0.0135  0.3440  11.00000  0.05    0.11
;
