# Supplementary material for: anti-2,2,3,3,6,6,7,7,10,10,11,11,14,14,15,15-Hexadeca­methyl-2,3,6,7,10,11,14,15-octa­silapenta­cyclo­[10.4.2.24,9.05,8.013,16]icosa-1(17),4,8,12(18),13(16),19-hexa­ene
Source: Acta Crystallogr Sect E Struct Rep Online. 2013 Feb 6;69(Pt 3):o341. doi: 10.1107/S1600536813002584 (PMC3588468; doi:10.1107/S1600536813002584)
Supplement: Supplementary file 2 [file e-69-0o341-Isup2.hkl]

# 
# h,k,l, Fc-squared, Fo-squared, sigma(Fo-squared) and status flag 
# 
data_I 
_shelx_title ? 
_shelx_refln_list_code          4 
_shelx_F_calc_maximum      117.16 
_exptl_crystal_F_000       664.00 
_reflns_d_resolution_high  0.8409 
 
loop_ 
 _symmetry_equiv_pos_as_xyz 
 'x, y, z' 
 '-x+1/2, y+1/2, -z+1/2' 
 '-x, -y, -z' 
 'x-1/2, -y-1/2, z-1/2' 
 
_cell_length_a     7.9801 
_cell_length_b    18.9087 
_cell_length_c    12.6222 
_cell_angle_alpha  90.000 
_cell_angle_beta  104.279 
_cell_angle_gamma  90.000 
 
_shelx_F_squared_multiplier     1.000 
 
loop_ 
 _refln_index_h 
 _refln_index_k 
 _refln_index_l 
 _refln_F_squared_calc 
 _refln_F_squared_meas 
 _refln_F_squared_sigma 
 _refln_observed_status 
   2   0   0     1773.99     1635.62     22.50 o 
   4   0   0       91.31       96.82      2.06 o 
   2   1   0      815.46      828.83      9.67 o 
   3   1   0      723.94      704.21      8.40 o 
   4   1   0      902.40      985.40     15.16 o 
   5   1   0      355.44      376.38      3.11 o 
   1   2   0    10962.06     9738.66    137.85 o 
   2   2   0     4192.17     4020.20     20.74 o 
   3   2   0       32.03       26.13      0.81 o 
   4   2   0      851.42      915.69     14.35 o 
   5   2   0      335.79      315.59      5.74 o 
   6   2   0      263.56      250.43      2.44 o 
   1   3   0      396.92      442.79      5.36 o 
   2   3   0     1546.30     1689.25     35.30 o 
   3   3   0      448.92      448.87      4.49 o 
   4   3   0       43.58       32.64      1.66 o 
   5   3   0     1871.69     1865.72     23.39 o 
   6   3   0      446.66      444.50      4.71 o 
   0   4   0      656.72      605.19     14.43 o 
   1   4   0       91.78      101.03      3.69 o 
   2   4   0       59.02       69.51      2.11 o 
   3   4   0     3138.93     3409.66     21.08 o 
   4   4   0     1269.13     1357.56     26.42 o 
   5   4   0     1000.49     1090.65     17.08 o 
   6   4   0      189.27      185.73      3.90 o 
   7   4   0       13.02       12.24      1.01 o 
   1   5   0     1678.33     1747.01     37.00 o 
   2   5   0      133.40      133.26      4.70 o 
   3   5   0     1166.02     1210.58     18.97 o 
   4   5   0     4094.76     4183.73     86.26 o 
   5   5   0      961.22     1014.31     14.17 o 
   6   5   0      113.98      127.11      2.45 o 
   7   5   0        4.53        6.91      0.92 o 
   0   6   0        2.50        4.61      0.91 o 
   1   6   0      619.33      781.04     19.19 o 
   2   6   0      329.25      301.31      7.98 o 
   3   6   0      436.50      444.05     11.30 o 
   4   6   0     2715.22     2699.65     33.63 o 
   5   6   0      127.88      100.37      2.62 o 
   6   6   0      130.81      143.22      2.97 o 
   7   6   0      414.21      422.09      6.64 o 
   8   6   0       56.47       54.65      1.83 o 
   1   7   0     1231.70     1321.90     21.50 o 
   2   7   0     4480.36     4859.00     44.93 o 
   3   7   0     3723.14     3806.25     80.43 o 
   4   7   0       96.96       80.11      2.57 o 
   5   7   0       53.96       53.58      2.12 o 
   6   7   0      972.77      994.50     16.48 o 
   7   7   0        2.12        2.61      0.34 o 
   8   7   0       41.15       39.67      1.96 o 
   0   8   0      154.27      196.10      7.45 o 
   1   8   0      560.85      657.76     12.75 o 
   2   8   0      668.00      661.98     17.43 o 
   3   8   0        4.43        5.24      0.84 o 
   4   8   0     1312.21     1398.75     17.63 o 
   5   8   0     1230.64     1210.99     19.76 o 
   6   8   0      593.55      605.00     12.54 o 
   7   8   0      186.03      176.56      4.05 o 
   8   8   0       36.65       32.78      2.10 o 
   1   9   0     3529.08     3785.77     57.87 o 
   2   9   0      734.28      689.36     16.06 o 
   3   9   0        1.28        2.12      0.62 o 
   4   9   0        6.98        6.19      0.75 o 
   5   9   0      169.48      171.17      4.70 o 
   6   9   0        1.12        2.80      0.48 o 
   7   9   0       13.94       14.75      1.53 o 
   8   9   0       17.99       15.58      0.91 o 
   0  10   0       77.77      111.87      6.42 o 
   1  10   0      116.37      120.90      4.76 o 
   2  10   0      288.68      260.78      7.20 o 
   3  10   0     2521.33     2594.41     37.28 o 
   4  10   0      898.76      908.54     15.58 o 
   5  10   0      210.10      185.71      4.68 o 
   6  10   0       47.59       45.97      2.40 o 
   7  10   0      245.21      241.83      5.16 o 
   8  10   0       12.31        7.94      0.66 o 
   1  11   0      436.54      439.27     10.19 o 
   2  11   0      854.83      788.45     16.57 o 
   3  11   0     1117.40     1130.93     21.84 o 
   4  11   0       76.76       76.27      3.88 o 
   5  11   0        0.23        3.12      0.72 o 
   6  11   0       68.72       67.28      3.03 o 
   7  11   0      273.31      283.13      8.95 o 
   8  11   0        3.28        2.69      0.45 o 
   0  12   0       60.55       51.92      5.12 o 
   1  12   0       89.27       74.42      4.01 o 
   2  12   0      311.44      262.27      7.30 o 
   3  12   0       27.09       38.26      2.96 o 
   4  12   0      817.71      870.45     19.90 o 
   5  12   0      105.10      121.18      4.22 o 
   6  12   0      467.68      494.78     11.82 o 
   7  12   0       43.90       34.94      2.32 o 
   1  13   0      247.92      205.08      6.83 o 
   2  13   0      355.73      345.00     10.16 o 
   3  13   0      944.98     1039.61     23.30 o 
   4  13   0      152.77      140.74      5.81 o 
   5  13   0       76.53       78.84      3.61 o 
   6  13   0      581.45      609.09     13.63 o 
   7  13   0       10.12        5.81      0.86 o 
   0  14   0      734.24      765.10     24.80 o 
   1  14   0      423.74      426.19     11.88 o 
   2  14   0     2178.43     2373.96     46.90 o 
   3  14   0      130.92      112.09      5.39 o 
   4  14   0     1197.29     1289.38     24.50 o 
   5  14   0        0.89        4.87      1.01 o 
   6  14   0      260.36      261.88      6.77 o 
   7  14   0        0.28        2.93      0.91 o 
   1  15   0     3336.26     3541.98     67.27 o 
   2  15   0      192.07      186.50      8.62 o 
   3  15   0      373.25      386.09     10.30 o 
   4  15   0      180.41      172.85      6.94 o 
   5  15   0      341.37      359.08      8.15 o 
   6  15   0       82.85       74.13      3.81 o 
   0  16   0      387.23      398.58     15.07 o 
   1  16   0      185.10      178.73      8.65 o 
   2  16   0      524.31      503.63     12.12 o 
   3  16   0        8.83       10.11      1.58 o 
   4  16   0      164.88      163.63      7.02 o 
   5  16   0     1109.36     1150.14     16.60 o 
   6  16   0       16.58       14.95      1.49 o 
   1  17   0      360.79      357.88     10.62 o 
   2  17   0        5.63        8.33      2.90 o 
   3  17   0        1.98        3.67      1.44 o 
   4  17   0       12.42       13.81      1.42 o 
   5  17   0      302.46      312.29      8.68 o 
   6  17   0      361.82      353.90      8.73 o 
   0  18   0     1809.46     1897.83     55.29 o 
   1  18   0      271.99      262.06      9.45 o 
   2  18   0      135.31      135.34      6.83 o 
   3  18   0      702.59      718.20     20.70 o 
   4  18   0        3.96        5.16      1.00 o 
   5  18   0       23.78       21.24      1.96 o 
   1  19   0      203.32      201.16      8.54 o 
   2  19   0     1195.00     1238.31     31.68 o 
   3  19   0       18.95       15.18      1.91 o 
   4  19   0      503.03      493.59     11.82 o 
   0  20   0     1970.04     1998.70     44.34 o 
   1  20   0      104.15      108.57      6.63 o 
   2  20   0        1.33        5.64      1.76 o 
   3  20   0      574.82      603.32     16.67 o 
   4  20   0        3.96        4.27      1.09 o 
   1  21   0      427.77      417.26     13.88 o 
   2  21   0        0.00       -1.15      2.09 o 
   3  21   0      113.93       92.19      6.39 o 
   0  22   0        0.03        4.69      2.54 o 
   1  22   0      599.39      607.43     16.17 o 
  -5   0   1        0.09        3.27      1.19 o 
  -3   0   1      887.79     1066.66     15.86 o 
  -1   0   1      280.72      278.77      3.42 o 
   1   0   1      912.76      979.69     13.60 o 
  -7   1   1      527.40      512.03      4.24 o 
  -6   1   1       50.85       36.96      1.10 o 
  -5   1   1      569.51      570.95      8.13 o 
  -4   1   1       55.44       41.02      1.08 o 
  -3   1   1      393.85      384.67      3.51 o 
  -2   1   1     8792.13     8201.42     31.39 o 
  -1   1   1      357.18      359.54      2.95 o 
   0   1   1    10897.88     8848.57     51.33 o 
   1   1   1     3563.03     3161.00     38.10 o 
   2   1   1        0.01        3.36      0.43 o 
   3   1   1      185.26      136.94      1.70 o 
  -7   2   1       31.03       27.72      1.82 o 
  -6   2   1       54.90       54.92      1.40 o 
  -5   2   1      150.83      116.43      2.17 o 
  -4   2   1      235.85      223.73      3.56 o 
  -3   2   1     9706.81     9674.51     35.29 o 
  -2   2   1     5042.48     4813.83     18.94 o 
  -1   2   1     5575.33     4986.66     24.39 o 
   0   2   1      665.56      658.10      7.14 o 
   1   2   1      220.23      236.07      2.71 o 
   2   2   1      387.92      428.89      6.52 o 
   3   2   1      125.81      128.07      1.97 o 
   4   2   1     6054.30     5547.22     78.65 o 
  -7   3   1      566.34      582.17     10.53 o 
  -6   3   1       21.66       27.94      1.76 o 
  -5   3   1        5.74        6.11      0.59 o 
  -3   3   1     3065.17     3230.12     16.75 o 
  -2   3   1     9063.60     8665.09     37.23 o 
  -1   3   1       31.26       32.98      1.19 o 
   1   3   1      231.41      218.10      3.69 o 
   2   3   1      329.03      372.83      4.81 o 
   3   3   1      873.90      850.63     12.90 o 
   4   3   1      264.10      249.71      4.05 o 
   5   3   1       31.89       31.42      1.18 o 
  -8   4   1       13.85       13.46      1.25 o 
  -7   4   1       76.06       80.37      1.91 o 
  -6   4   1      159.89      168.40      2.92 o 
  -5   4   1      236.36      242.07      3.59 o 
  -4   4   1     6530.41     6302.86    127.87 o 
  -3   4   1      413.66      427.51      5.18 o 
  -2   4   1     3262.26     3428.22     18.00 o 
   0   4   1      445.41      459.34      6.33 o 
   1   4   1        2.32        3.96      0.59 o 
   2   4   1     1098.38     1233.50     18.71 o 
   3   4   1      420.22      399.56      6.49 o 
   4   4   1      696.14      703.40     11.69 o 
   5   4   1      377.98      352.51      7.00 o 
   6   4   1      105.12       96.40      2.15 o 
  -8   5   1        8.58        5.72      0.73 o 
  -7   5   1      755.03      785.30     10.73 o 
  -6   5   1     1103.12     1174.37     18.30 o 
  -5   5   1     1947.64     1901.84     21.48 o 
  -4   5   1        6.70       15.90      1.09 o 
  -3   5   1     5996.38     6337.06     37.14 o 
  -2   5   1     3177.70     3194.38     17.92 o 
   0   5   1      571.18      602.81     10.70 o 
   1   5   1      194.34      168.58      5.60 o 
   2   5   1     1195.56     1261.14     19.60 o 
   3   5   1      369.50      389.43      6.92 o 
   4   5   1      969.81      994.90     16.42 o 
   5   5   1      313.95      312.46      4.16 o 
   6   5   1      365.34      358.65      5.15 o 
   7   5   1      128.23      111.17      2.02 o 
  -8   6   1       25.37       26.08      1.73 o 
  -7   6   1       84.46       85.57      3.26 o 
  -6   6   1      283.18      319.66      5.85 o 
  -5   6   1      726.34      652.08     10.30 o 
  -4   6   1     2964.64     3007.57     37.27 o 
  -3   6   1     2270.44     2370.66     29.91 o 
  -2   6   1      494.37      483.53      7.65 o 
  -1   6   1     2532.33     2511.37     24.98 o 
   0   6   1      530.94      505.55      8.18 o 
   1   6   1     4933.43     5275.47     46.92 o 
   2   6   1     2004.20     2079.93     15.10 o 
   3   6   1      343.18      311.10      6.41 o 
   4   6   1      131.65      124.70      3.40 o 
   5   6   1      494.44      485.37      7.88 o 
   6   6   1      150.91      142.70      1.95 o 
   7   6   1        6.98        6.99      0.81 o 
  -8   7   1       68.65       57.43      3.17 o 
  -7   7   1       13.77       15.42      1.28 o 
  -6   7   1        0.22        4.51      0.81 o 
  -5   7   1       19.24       24.44      1.84 o 
  -4   7   1      243.34      224.25      4.28 o 
  -3   7   1        0.42        2.01      0.93 o 
  -2   7   1        2.84        8.09      1.09 o 
  -1   7   1     1292.39     1157.65     19.26 o 
   0   7   1      551.36      561.83     11.14 o 
   1   7   1     4453.86     4711.20     44.79 o 
   2   7   1     1109.07     1131.58     18.87 o 
   3   7   1     4300.67     4326.63     64.30 o 
   4   7   1      161.08      132.69      4.42 o 
   5   7   1      838.05      858.87     43.09 o 
   6   7   1      338.21      355.13      3.89 o 
   7   7   1       13.46       12.98      1.23 o 
   8   7   1      105.09       96.57      2.18 o 
  -8   8   1       24.90       30.49      1.58 o 
  -7   8   1      120.34      114.80      3.36 o 
  -6   8   1       45.21       43.15      2.17 o 
  -5   8   1     1485.10     1522.61     28.35 o 
  -4   8   1       25.47       16.40      2.05 o 
  -3   8   1      370.50      386.61      6.83 o 
  -2   8   1       41.40       56.59      2.84 o 
  -1   8   1       68.04       87.59      3.50 o 
   0   8   1     2065.34     2225.93     27.96 o 
   1   8   1     2396.73     2608.58     21.81 o 
   2   8   1     1121.89     1196.66     25.04 o 
   3   8   1      431.80      482.21      9.45 o 
   4   8   1      494.86      446.49      9.93 o 
   5   8   1        5.58        7.02      0.70 o 
   6   8   1      218.72      226.16      3.57 o 
   7   8   1      274.61      255.81      6.41 o 
   8   8   1       28.52       24.58      1.55 o 
  -8   9   1       58.01       57.04      2.40 o 
  -7   9   1        0.83        2.61      0.61 o 
  -6   9   1        9.32       14.56      1.35 o 
  -5   9   1     1162.50     1309.69     26.49 o 
  -4   9   1      149.15      132.41      4.60 o 
  -3   9   1     1677.38     1797.29     15.33 o 
  -2   9   1       78.88       67.72      3.27 o 
  -1   9   1       43.01       76.36      4.87 o 
   0   9   1       34.43       27.17      3.05 o 
   1   9   1     1668.86     1687.81     19.93 o 
   2   9   1      321.81      311.13      7.57 o 
   3   9   1       97.63       96.68      3.84 o 
   4   9   1      254.72      278.69      6.40 o 
   5   9   1      361.55      357.93      5.95 o 
   6   9   1     1345.03     1429.41     18.88 o 
   7   9   1      994.13     1037.77     16.02 o 
   8   9   1       33.01       27.97      1.96 o 
  -8  10   1      550.24      581.50     10.25 o 
  -7  10   1       10.10        8.96      1.20 o 
  -6  10   1     2307.96     2513.47     32.03 o 
  -5  10   1      217.87      196.35      4.93 o 
  -4  10   1      294.12      315.89      9.69 o 
  -3  10   1      173.43      164.26      5.29 o 
  -2  10   1     1701.11     1717.14     23.50 o 
  -1  10   1      303.40      370.29     12.69 o 
   0  10   1     3637.12     3819.04     67.88 o 
   1  10   1        3.13        6.14      0.82 o 
   2  10   1       70.18       69.37      3.53 o 
   3  10   1        6.20       11.41      1.70 o 
   4  10   1       68.99       69.68      4.12 o 
   5  10   1      234.67      221.21      4.98 o 
   6  10   1       89.28       97.32      3.29 o 
   7  10   1       68.55       66.04      2.12 o 
   8  10   1      448.86      456.87      8.19 o 
  -8  11   1        0.77        0.71      0.59 o 
  -7  11   1       85.22       87.00      3.51 o 
  -6  11   1       16.98       19.56      1.42 o 
  -5  11   1      629.81      622.58     26.79 o 
  -4  11   1        0.88        2.32      0.79 o 
  -3  11   1        0.73        1.38      0.83 o 
  -2  11   1     1301.69     1408.30     32.76 o 
  -1  11   1      696.94      711.25     17.25 o 
   0  11   1       38.99       38.87      2.85 o 
   1  11   1     2336.02     2381.19     39.19 o 
   2  11   1     1038.40      976.73     19.44 o 
   3  11   1       10.29        9.79      1.13 o 
   4  11   1        0.05        2.29      0.61 o 
   5  11   1      335.94      322.24      6.42 o 
   6  11   1      581.40      602.68     13.30 o 
   7  11   1      676.74      718.79     14.22 o 
  -7  12   1       71.27       74.25      3.43 o 
  -6  12   1      117.60      108.20      4.09 o 
  -5  12   1     1632.34     1700.41     23.98 o 
  -4  12   1      344.94      313.31      6.73 o 
  -3  12   1       87.08       81.79      4.29 o 
  -2  12   1      117.75      111.80      4.92 o 
  -1  12   1      658.54      650.26     14.85 o 
   0  12   1     1469.02     1394.62     23.51 o 
   1  12   1     3754.42     4084.71     56.50 o 
   2  12   1     2350.23     2314.74     34.96 o 
   3  12   1       19.21       24.65      5.88 o 
   4  12   1        6.68       11.41      1.30 o 
   5  12   1       41.58       46.77      2.65 o 
   6  12   1      176.24      190.22      5.11 o 
   7  12   1       75.72       69.22      3.06 o 
  -7  13   1        1.17        2.36      0.79 o 
  -6  13   1      188.14      178.15      5.43 o 
  -5  13   1        7.57       12.19      1.14 o 
  -4  13   1      214.49      217.28      5.86 o 
  -3  13   1      340.76      350.56      8.98 o 
  -2  13   1       57.54       58.24      6.01 o 
  -1  13   1     3356.07     3469.22     61.87 o 
   0  13   1       71.22       58.48      3.79 o 
   1  13   1       12.96       17.97      1.60 o 
   2  13   1      635.41      629.87     14.90 o 
   3  13   1     1305.21     1272.58     27.34 o 
   4  13   1       13.02       13.67      1.50 o 
   5  13   1      236.79      235.07      6.03 o 
   6  13   1       52.93       55.03      3.01 o 
   7  13   1       91.04       85.06      3.01 o 
  -7  14   1      219.48      220.28      6.25 o 
  -6  14   1      578.71      583.77     10.73 o 
  -5  14   1       40.72       40.13      2.71 o 
  -4  14   1      310.73      299.34      7.23 o 
  -3  14   1        0.01       -0.43      1.42 o 
  -2  14   1      149.01      143.35      6.06 o 
  -1  14   1      669.23      707.17     16.55 o 
   0  14   1       96.71      116.85      5.42 o 
   1  14   1      180.33      166.53      6.49 o 
   2  14   1     1529.18     1536.96     40.41 o 
   3  14   1      438.88      482.58     10.87 o 
   4  14   1        5.46        5.77      1.85 o 
   5  14   1       19.36       13.90      1.22 o 
   6  14   1       42.88       37.68      2.63 o 
   7  14   1      173.90      168.33      4.38 o 
  -6  15   1      467.74      477.43     10.42 o 
  -5  15   1      156.67      147.08      5.33 o 
  -4  15   1       51.56       47.62      3.15 o 
  -3  15   1       44.57       44.82      3.72 o 
  -2  15   1     1156.59     1202.61     27.35 o 
  -1  15   1      123.92      117.15      5.74 o 
   0  15   1       94.79       94.02      5.17 o 
   1  15   1      930.19      932.29     22.21 o 
   2  15   1       14.96        9.63      1.20 o 
   3  15   1      204.60      179.60      6.98 o 
   4  15   1       16.50       15.23      1.94 o 
   5  15   1        0.25        3.45      1.04 o 
   6  15   1      743.49      742.69     14.38 o 
  -6  16   1      115.77      110.75      4.90 o 
  -5  16   1       18.66       17.25      1.67 o 
  -4  16   1      186.09      190.02      6.20 o 
  -3  16   1      714.98      744.51     17.63 o 
  -2  16   1      195.05      196.26      7.67 o 
  -1  16   1        7.79       11.93      2.04 o 
   0  16   1     1185.09     1221.87     28.12 o 
   1  16   1      106.24      109.12      5.74 o 
   2  16   1     1033.00     1054.32     22.07 o 
   3  16   1      693.86      743.40     18.80 o 
   4  16   1      192.72      186.31      7.45 o 
   5  16   1        0.20        2.96      1.13 o 
   6  16   1       24.38       21.58      1.83 o 
  -6  17   1        1.89        3.02      0.91 o 
  -5  17   1      469.65      484.50     11.08 o 
  -4  17   1      312.63      295.00      7.98 o 
  -3  17   1      281.69      287.19      7.79 o 
  -2  17   1      968.64      988.84     23.56 o 
  -1  17   1      878.65      921.08     20.71 o 
   0  17   1      383.02      382.74     11.01 o 
   1  17   1      578.55      598.23     17.77 o 
   2  17   1      118.18      119.34      6.24 o 
   3  17   1      255.37      237.72      8.70 o 
   4  17   1        6.42        6.78      1.51 o 
   5  17   1      100.86       94.24      4.67 o 
  -5  18   1       13.53       13.23      1.44 o 
  -4  18   1       30.74       27.18      2.03 o 
  -3  18   1      341.95      336.20     10.82 o 
  -2  18   1        5.46        5.52      2.61 o 
  -1  18   1      799.52      812.97     20.92 o 
   0  18   1      205.17      208.40      8.41 o 
   1  18   1        9.81       10.09      1.73 o 
   2  18   1       19.28       23.49      2.38 o 
   3  18   1      247.15      241.15      9.06 o 
   4  18   1      986.38     1006.24     21.36 o 
   5  18   1       51.69       43.68      3.38 o 
  -5  19   1       85.17       81.77      4.71 o 
  -4  19   1       34.94       30.89      2.68 o 
  -3  19   1      486.08      489.59     11.27 o 
  -2  19   1     1068.13     1077.84     28.54 o 
  -1  19   1      143.57      142.91      7.32 o 
   0  19   1      484.48      487.19     16.51 o 
   1  19   1      210.73      216.23      8.88 o 
   2  19   1       65.25       66.22      5.20 o 
   3  19   1      563.57      547.36     21.20 o 
   4  19   1      259.89      252.16     10.02 o 
  -4  20   1       82.22       83.98      4.89 o 
  -3  20   1        3.47        7.09      1.33 o 
  -2  20   1      648.45      681.66     17.74 o 
  -1  20   1        0.00        3.68      1.05 o 
   0  20   1       89.43       86.10      5.94 o 
   1  20   1       25.40       25.20      3.15 o 
   2  20   1       88.41       89.07      6.09 o 
   3  20   1        0.01        6.40      3.17 o 
   4  20   1       92.17       95.69      6.36 o 
  -3  21   1      678.06      704.12     13.79 o 
  -2  21   1        8.94        8.47      1.76 o 
  -1  21   1       20.97       18.13      2.37 o 
   0  21   1        5.15        5.87      1.57 o 
   1  21   1      726.42      756.32     19.46 o 
   2  21   1       35.41       33.62      3.31 o 
   3  21   1      310.98      301.69     11.20 o 
  -1  22   1       26.18       24.17      2.63 o 
   0  22   1      212.36      188.53     11.97 o 
   1  22   1        3.87        7.38      1.46 o 
  -8   0   2     1596.32     1604.75     48.52 o 
  -6   0   2     1146.46     1098.57     19.92 o 
  -4   0   2     4056.57     4109.88     60.06 o 
  -2   0   2     6523.41     6222.78     34.29 o 
   0   0   2        5.61        5.74      0.62 o 
   2   0   2     4896.41     4792.24     24.43 o 
  -8   1   2      197.95      172.80      7.73 o 
  -7   1   2       98.99       96.24      2.24 o 
  -6   1   2       56.18       67.91      1.92 o 
  -5   1   2      784.78      691.80      8.86 o 
  -4   1   2      712.45      671.00     10.00 o 
  -3   1   2      507.54      484.82      4.64 o 
  -2   1   2    12870.50    11646.70     88.68 o 
  -1   1   2     2098.64     2040.20      7.21 o 
   0   1   2     3681.28     3467.50     16.39 o 
   1   1   2     2708.54     2500.75     13.66 o 
   2   1   2     1645.35     1544.51     18.03 o 
   3   1   2       40.17       39.16      1.29 o 
  -8   2   2        0.11        0.68      0.25 o 
  -7   2   2     1022.68     1116.83     14.21 o 
  -6   2   2      845.52      885.29     21.45 o 
  -5   2   2     4078.70     4175.10     37.78 o 
  -4   2   2       44.36       27.68      1.13 o 
  -3   2   2     2424.50     2558.56     12.72 o 
  -1   2   2      262.28      273.17      3.12 o 
   0   2   2     2280.85     2189.87     11.84 o 
   1   2   2      234.53      213.05      2.43 o 
   2   2   2      233.98      240.42      2.85 o 
   3   2   2       44.93       41.37      0.83 o 
   4   2   2      715.62      709.91     15.55 o 
  -8   3   2        3.80        3.16      0.98 o 
  -7   3   2      290.83      300.86      4.26 o 
  -6   3   2        5.87        5.82      0.69 o 
  -5   3   2      300.26      300.10      4.31 o 
  -4   3   2     3562.65     3639.53     38.14 o 
  -3   3   2     4232.06     4181.24     19.55 o 
  -2   3   2     1424.77     1495.23     15.99 o 
  -1   3   2     4835.15     4681.91     47.35 o 
   0   3   2      100.34      113.66      1.95 o 
   1   3   2     2126.22     2243.00     15.11 o 
   2   3   2      434.00      416.79      7.42 o 
   3   3   2      285.86      283.50      3.57 o 
   4   3   2       53.69       65.31      2.56 o 
   5   3   2      423.60      393.76     13.18 o 
  -9   4   2       15.27       16.11      0.94 o 
  -8   4   2      333.48      325.29     10.48 o 
  -7   4   2       74.61       67.95      2.15 o 
  -6   4   2      337.28      334.83      4.78 o 
  -5   4   2      885.92      975.73     14.10 o 
  -4   4   2      264.53      185.12      3.87 o 
  -3   4   2      304.25      352.37      4.36 o 
  -2   4   2       21.11       21.29      1.05 o 
  -1   4   2      200.31      197.60      2.98 o 
   0   4   2       10.24       12.10      0.99 o 
   2   4   2      333.28      321.13      5.17 o 
   3   4   2     2498.72     2450.83     30.53 o 
   4   4   2      541.26      555.11      7.74 o 
   5   4   2       54.65       62.64      1.90 o 
  -9   5   2      217.00      212.49      4.08 o 
  -8   5   2      138.44      132.65      3.93 o 
  -7   5   2       63.82       64.39      2.21 o 
  -6   5   2      597.81      629.67      6.85 o 
  -5   5   2      390.09      440.76      7.77 o 
  -4   5   2      131.28      159.95      3.72 o 
  -3   5   2       30.10       30.17      1.53 o 
  -2   5   2      428.78      537.06      9.91 o 
  -1   5   2     8169.18     8074.03     59.45 o 
   0   5   2     9712.48     9358.30     51.73 o 
   2   5   2     1620.55     1595.93     29.21 o 
   3   5   2     1396.89     1501.35     23.91 o 
   4   5   2     3402.52     3381.16     43.29 o 
   5   5   2      720.23      780.97     10.76 o 
   6   5   2       13.88       15.92      1.02 o 
  -9   6   2       51.02       45.98      2.40 o 
  -8   6   2        1.52        1.73      0.46 o 
  -7   6   2        7.77        6.00      0.65 o 
  -6   6   2       27.74       19.04      1.66 o 
  -5   6   2      925.27     1091.35     17.11 o 
  -4   6   2       29.92       35.54      1.78 o 
  -3   6   2      827.71      805.55     14.29 o 
  -2   6   2      834.03      820.18     11.84 o 
  -1   6   2     2087.09     2242.03     15.07 o 
   0   6   2      232.62      180.01      3.70 o 
   1   6   2      104.22       90.76      3.16 o 
   2   6   2     1676.60     1854.25     40.21 o 
   3   6   2      651.09      584.81     10.18 o 
   4   6   2     3997.81     4104.63     71.29 o 
   5   6   2       57.81       57.84      1.49 o 
   6   6   2      135.66      137.88      3.43 o 
   7   6   2      885.67      871.23     19.10 o 
  -8   7   2      361.75      378.23      6.23 o 
  -7   7   2      484.82      490.56      9.27 o 
  -6   7   2     2372.55     2599.21     39.81 o 
  -5   7   2      768.36      775.96     12.48 o 
  -4   7   2     1059.48     1082.36     16.13 o 
  -3   7   2        2.45        4.93      0.66 o 
  -2   7   2       12.06        5.60      0.99 o 
  -1   7   2      261.06      282.76      5.04 o 
   0   7   2     1460.39     1542.13     37.02 o 
   1   7   2       21.54       27.39      2.01 o 
   2   7   2     2834.90     3106.31     67.19 o 
   3   7   2        6.77        9.49      1.64 o 
   4   7   2      462.39      473.12      7.97 o 
   5   7   2     1911.83     1999.40     25.94 o 
   6   7   2      437.16      418.82      5.36 o 
   7   7   2      120.93      109.28      3.04 o 
  -8   8   2       16.04       12.11      1.26 o 
  -7   8   2      535.98      541.50     14.51 o 
  -6   8   2       20.09       21.05      1.91 o 
  -5   8   2      309.92      290.27      5.45 o 
  -4   8   2      202.98      218.11      4.68 o 
  -3   8   2      638.65      589.97      9.01 o 
  -2   8   2     3373.83     3417.78     42.85 o 
  -1   8   2     2553.52     2730.25     28.56 o 
   0   8   2     2090.29     2150.20     19.65 o 
   2   8   2      291.88      342.80     11.07 o 
   3   8   2      511.97      529.75     11.30 o 
   4   8   2      358.53      322.89      5.78 o 
   5   8   2      823.57      831.82     17.82 o 
   6   8   2      621.89      671.39      9.54 o 
   7   8   2      379.17      395.62     14.08 o 
   8   8   2        1.94        2.10      0.40 o 
  -8   9   2       53.49       50.80      2.53 o 
  -7   9   2      104.98      105.77      4.35 o 
  -6   9   2      682.76      683.43     11.43 o 
  -5   9   2      207.66      213.40      4.93 o 
  -4   9   2      690.62      634.30     11.22 o 
  -3   9   2      148.18      122.24      3.82 o 
  -2   9   2     1241.25     1223.20     21.37 o 
  -1   9   2      406.69      466.19      9.90 o 
   0   9   2      915.02      884.00     19.85 o 
   1   9   2       22.79       28.76      3.19 o 
   2   9   2      143.42      203.47      5.99 o 
   3   9   2     1243.68     1282.85     20.58 o 
   4   9   2       72.62       84.63      2.83 o 
   5   9   2      128.19      123.30      3.36 o 
   6   9   2      624.59      614.42      9.46 o 
   7   9   2      126.41      116.48      2.92 o 
   8   9   2      178.58      173.43      5.35 o 
  -8  10   2       14.14       14.95      1.53 o 
  -7  10   2       99.66      103.19      3.89 o 
  -6  10   2        7.45        6.83      1.08 o 
  -5  10   2      241.19      271.19      5.81 o 
  -4  10   2        1.86        5.26      0.69 o 
  -3  10   2       39.87       24.98      1.79 o 
  -2  10   2      931.40      998.29     18.29 o 
   0  10   2       19.75       19.42      1.92 o 
   1  10   2      344.63      341.74     11.98 o 
   2  10   2      101.41      113.49      4.42 o 
   3  10   2      348.15      327.13      7.40 o 
   4  10   2       15.15       13.94      1.68 o 
   5  10   2     2264.67     2367.01     48.68 o 
   6  10   2        5.41        4.37      0.84 o 
   7  10   2       38.91       39.84      1.53 o 
  -8  11   2       42.56       39.98      2.49 o 
  -7  11   2      152.71      137.26      4.53 o 
  -6  11   2       65.47       68.96      4.82 o 
  -5  11   2     1367.14     1415.05     24.20 o 
  -4  11   2       18.73       12.33      1.24 o 
  -3  11   2      193.00      180.39      4.89 o 
  -2  11   2      588.41      539.43     10.43 o 
  -1  11   2     1685.49     1785.38     42.07 o 
   0  11   2     2567.59     2632.29     60.68 o 
   1  11   2      265.28      257.13      9.90 o 
   2  11   2       12.33        7.00      0.85 o 
   3  11   2      624.51      638.55     17.62 o 
   4  11   2      248.53      256.25      6.87 o 
   5  11   2        0.56        2.02      0.62 o 
   6  11   2        2.42        3.61      0.73 o 
   7  11   2       48.54       39.86      1.73 o 
  -7  12   2      124.24      116.29      4.36 o 
  -6  12   2       20.32       19.85      1.96 o 
  -5  12   2       46.71       47.26      3.48 o 
  -4  12   2      883.40      870.68     20.16 o 
  -3  12   2      659.58      626.86     11.97 o 
  -2  12   2     5898.35     6009.52     68.65 o 
  -1  12   2       31.32       22.63      3.41 o 
   0  12   2       22.23       15.17      2.56 o 
   1  12   2      106.72       97.86      4.60 o 
   2  12   2      116.92      101.94      4.68 o 
   3  12   2      147.37      121.16      5.07 o 
   4  12   2       37.00       26.52      2.49 o 
   5  12   2      293.62      303.59      6.43 o 
   6  12   2      589.27      602.41     11.13 o 
   7  12   2      435.79      448.86      6.01 o 
  -7  13   2      112.43      112.23      4.49 o 
  -6  13   2      668.80      656.55     14.71 o 
  -5  13   2      206.29      188.13      6.82 o 
  -4  13   2       46.37       41.54      3.28 o 
  -3  13   2      379.38      347.16      8.98 o 
  -2  13   2        0.30        1.60      2.14 o 
  -1  13   2      546.33      624.94     21.06 o 
   0  13   2       95.08      109.00      5.09 o 
   1  13   2      102.89      101.33      4.88 o 
   2  13   2     1846.33     1886.90     36.38 o 
   3  13   2       10.34       17.44      2.45 o 
   4  13   2      900.62      932.95     18.92 o 
   5  13   2       51.32       46.83      2.70 o 
   6  13   2      319.71      328.45      5.85 o 
   7  13   2       15.90       13.96      1.31 o 
  -7  14   2       27.13       21.20      1.94 o 
  -6  14   2       53.60       43.63      3.03 o 
  -5  14   2       33.97       33.90      2.58 o 
  -4  14   2      146.10      150.09      6.36 o 
  -3  14   2        3.60        5.91      1.39 o 
  -2  14   2       22.37       19.43      2.23 o 
  -1  14   2     2211.48     2287.11     43.43 o 
   0  14   2      150.00      133.80      5.84 o 
   1  14   2      764.55      772.33     13.64 o 
   2  14   2        1.52        7.90      1.16 o 
   3  14   2       31.14       22.89      2.60 o 
   4  14   2     1094.26     1154.52     24.94 o 
   5  14   2       78.45       79.53      3.64 o 
   6  14   2      610.94      602.37      9.53 o 
  -7  15   2      112.99      106.20      4.76 o 
  -6  15   2       95.60       86.09      4.24 o 
  -5  15   2        2.08        3.53      1.04 o 
  -4  15   2       86.78       88.77      4.23 o 
  -3  15   2      505.74      521.73      9.78 o 
  -2  15   2      177.88      182.75      7.62 o 
  -1  15   2        4.93        4.08      1.02 o 
   0  15   2      516.56      491.32     11.43 o 
   1  15   2      731.46      788.94     19.83 o 
   2  15   2      474.77      494.34     11.46 o 
   3  15   2     2921.13     3219.27     68.81 o 
   4  15   2       34.10       33.34      3.22 o 
   5  15   2      406.40      412.83      8.76 o 
   6  15   2       81.24       74.36      3.38 o 
  -6  16   2      173.41      160.50      5.97 o 
  -5  16   2        0.14        3.53      1.06 o 
  -4  16   2      269.94      276.89      7.56 o 
  -3  16   2       52.61       49.84      3.34 o 
  -2  16   2      264.99      273.59      7.37 o 
  -1  16   2        4.37        8.08      1.19 o 
   0  16   2     1037.35     1016.23     24.44 o 
   1  16   2     1502.82     1543.77     33.87 o 
   2  16   2       17.61       21.02      2.63 o 
   3  16   2      131.08      128.83      6.21 o 
   4  16   2        3.96        5.16      1.53 o 
   5  16   2       17.13       16.93      1.70 o 
   6  16   2      269.58      264.79      6.06 o 
  -6  17   2      182.09      171.12      6.32 o 
  -5  17   2      283.26      295.98      8.25 o 
  -4  17   2      175.50      157.38      5.99 o 
  -3  17   2      956.92      977.50     21.85 o 
  -2  17   2      749.15      762.64     18.52 o 
  -1  17   2     1606.20     1669.82     46.63 o 
   0  17   2       25.55       24.09      2.32 o 
   1  17   2       71.78       67.34      4.75 o 
   2  17   2     1774.16     1853.25     38.11 o 
   3  17   2        2.29        3.58      1.20 o 
   4  17   2      251.54      238.01      8.69 o 
   5  17   2       52.92       57.25      3.56 o 
  -5  18   2        3.92        4.33      1.20 o 
  -4  18   2       35.53       32.56      2.70 o 
  -3  18   2       13.68       12.53      1.66 o 
  -2  18   2      949.91      947.55     21.59 o 
  -1  18   2       79.61       88.30      5.46 o 
   0  18   2        4.53        5.28      1.14 o 
   1  18   2        0.69        5.24      1.35 o 
   2  18   2       15.31       13.84      2.18 o 
   3  18   2      101.55       91.73      5.77 o 
   4  18   2       53.72       50.60      4.44 o 
   5  18   2       31.97       27.31      2.60 o 
  -5  19   2       99.24      104.14      5.29 o 
  -4  19   2       16.31       13.11      1.99 o 
  -3  19   2      207.10      206.12      7.20 o 
  -2  19   2      221.15      210.30      7.19 o 
  -1  19   2       66.48       60.10      3.60 o 
   0  19   2      426.27      449.38     15.54 o 
   1  19   2      309.43      307.60     11.60 o 
   2  19   2      364.19      379.87     12.02 o 
   3  19   2      194.08      189.62      8.34 o 
   4  19   2      150.43      140.08      5.81 o 
  -4  20   2      460.82      457.93     11.09 o 
  -3  20   2       79.34       82.95      4.87 o 
  -2  20   2       23.85       16.32      1.38 o 
  -1  20   2      512.31      521.18     11.95 o 
   0  20   2       76.01       77.22      5.73 o 
   1  20   2        1.33        3.64      1.12 o 
   2  20   2      229.69      230.27      9.47 o 
   3  20   2       85.24       80.52      5.76 o 
  -3  21   2      360.99      372.48     10.26 o 
  -2  21   2       40.64       41.11      3.06 o 
  -1  21   2       50.52       43.04      3.63 o 
   0  21   2      175.18      157.16      6.63 o 
   1  21   2      254.10      267.04     11.07 o 
   2  21   2      167.04      170.35      8.62 o 
  -1  22   2        4.33        5.10      1.20 o 
   0  22   2      476.54      469.30     11.49 o 
   1  22   2        3.06        5.32      1.12 o 
  -9   0   3      216.62      211.31      5.14 o 
  -7   0   3     2525.67     2670.76     49.26 o 
  -5   0   3      741.84      712.18     13.45 o 
  -3   0   3     5385.31     5010.85     38.41 o 
  -1   0   3    12174.00    10330.71     54.54 o 
   1   0   3       84.42       80.63      2.17 o 
   3   0   3     6581.12     6510.09     92.16 o 
  -9   1   3        3.73        3.19      0.51 o 
  -8   1   3      409.09      401.90      5.24 o 
  -7   1   3      137.64      139.91      2.86 o 
  -6   1   3       31.27       26.06      1.28 o 
  -5   1   3      310.07      266.27      3.78 o 
  -4   1   3     2621.16     2667.56     28.75 o 
  -3   1   3     2120.97     2222.82     12.26 o 
  -2   1   3     2152.50     2305.31     12.17 o 
  -1   1   3     1416.15     1394.54     16.45 o 
   0   1   3    11972.65    10503.21     54.73 o 
   1   1   3     6240.63     5869.39     46.11 o 
   2   1   3      693.83      786.78      8.62 o 
   3   1   3      244.23      222.91      2.61 o 
  -9   2   3      455.40      412.47      9.47 o 
  -8   2   3      351.21      359.85      5.25 o 
  -7   2   3       12.52       13.04      1.12 o 
  -6   2   3       69.75       61.01      1.94 o 
  -5   2   3      100.48       80.31      2.15 o 
  -4   2   3     3323.14     3424.35     36.33 o 
  -3   2   3        6.46        1.58      0.72 o 
  -2   2   3     5174.90     5036.22     30.97 o 
  -1   2   3     3023.52     2963.27     14.36 o 
   0   2   3    13727.59    12307.97     37.14 o 
   1   2   3      550.07      615.36      7.31 o 
   2   2   3      525.66      537.15      6.37 o 
   3   2   3     1311.75     1319.81     20.61 o 
   4   2   3        1.09        1.65      0.39 o 
  -9   3   3        8.92        5.32      0.74 o 
  -8   3   3      744.60      796.54     14.71 o 
  -7   3   3       18.49       20.49      1.62 o 
  -6   3   3      231.71      252.37      3.96 o 
  -5   3   3     1737.62     1896.50     19.14 o 
  -4   3   3      140.80      194.53      3.62 o 
  -3   3   3      220.69      204.22      3.37 o 
  -2   3   3      143.76      142.71      2.70 o 
  -1   3   3       79.97       71.59      1.81 o 
   0   3   3      355.59      312.61      3.81 o 
   1   3   3     5216.22     5229.94     43.00 o 
   2   3   3     1100.88     1155.92     12.53 o 
   3   3   3        2.64        3.16      0.31 o 
   4   3   3     5796.89     5328.07     91.31 o 
   5   3   3      609.03      622.60     12.04 o 
  -9   4   3        2.93        2.76      0.45 o 
  -8   4   3      593.16      611.34     11.87 o 
  -7   4   3      375.24      377.08      5.81 o 
  -6   4   3       10.91       16.18      1.41 o 
  -5   4   3     2625.32     2733.01     26.48 o 
  -4   4   3     6830.72     7131.69     64.60 o 
  -3   4   3       47.32       36.87      1.49 o 
  -2   4   3     1319.70     1286.16     14.61 o 
  -1   4   3      455.97      507.43      6.17 o 
   0   4   3      500.07      497.87      4.93 o 
   1   4   3     1980.62     2092.54     10.81 o 
   2   4   3       19.15       23.94      1.20 o 
   3   4   3      124.70      146.92      2.99 o 
   4   4   3      323.45      351.91      4.65 o 
   5   4   3        1.11        2.53      0.55 o 
  -9   5   3       31.69       33.28      2.68 o 
  -8   5   3      166.38      174.76      3.93 o 
  -7   5   3      816.48      851.87     12.66 o 
  -6   5   3      240.83      242.19      4.74 o 
  -5   5   3      352.81      395.66      7.59 o 
  -4   5   3     6306.03     6628.93     68.65 o 
  -3   5   3     4380.17     4541.48     22.01 o 
  -2   5   3     3132.40     3336.92     20.04 o 
  -1   5   3      711.20      779.69      9.78 o 
   0   5   3      120.20      104.99      2.41 o 
   1   5   3     1060.89     1118.55     15.68 o 
   2   5   3      322.02      317.74      4.77 o 
   3   5   3     1198.27     1223.94     20.05 o 
   4   5   3       79.46       84.02      1.99 o 
   6   5   3      437.72      428.97      5.38 o 
  -9   6   3       59.30       51.69      2.48 o 
  -8   6   3       24.23       19.73      1.45 o 
  -7   6   3      141.17      141.65      3.83 o 
  -6   6   3      827.34      839.36     10.24 o 
  -5   6   3     3782.42     3948.17     55.00 o 
  -4   6   3       83.09       68.51      2.60 o 
  -3   6   3     1892.40     1778.25     12.34 o 
  -2   6   3      172.08      160.51      3.81 o 
  -1   6   3       81.20       66.18      2.40 o 
   0   6   3     5196.57     5491.24     35.29 o 
   1   6   3      448.70      495.61      6.23 o 
   2   6   3      565.98      600.40     10.38 o 
   3   6   3       48.09       43.19      2.13 o 
   4   6   3      131.57      122.09      2.69 o 
   5   6   3     1548.20     1657.30     24.55 o 
   6   6   3       16.39       18.40      1.56 o 
  -9   7   3      222.72      227.01      4.72 o 
  -8   7   3      189.96      183.88      4.42 o 
  -7   7   3       61.61       58.89      2.62 o 
  -6   7   3       24.26       25.60      1.86 o 
  -5   7   3      683.21      681.39     11.62 o 
  -4   7   3     3648.06     3659.45     40.46 o 
  -3   7   3      107.67      136.49      3.87 o 
  -2   7   3     1446.58     1396.98     18.98 o 
  -1   7   3      109.61       81.12      2.75 o 
   0   7   3        4.22        8.14      0.99 o 
   1   7   3      397.55      435.84      7.58 o 
   2   7   3      640.46      587.46     10.22 o 
   3   7   3        6.29       12.16      1.45 o 
   4   7   3      418.86      482.03      8.12 o 
   5   7   3      382.10      363.40      4.76 o 
   6   7   3        0.44        1.32      0.67 o 
   7   7   3      694.02      702.18      8.59 o 
  -8   8   3      113.37      119.77      3.74 o 
  -7   8   3        2.82        3.70      0.93 o 
  -6   8   3      102.50      105.43      3.62 o 
  -5   8   3      450.97      441.05      8.75 o 
  -4   8   3        0.07        2.23      0.55 o 
  -3   8   3        5.52       11.72      1.51 o 
  -2   8   3        2.22        8.49      0.90 o 
  -1   8   3      567.83      647.22     19.44 o 
   0   8   3       34.82       62.98      2.56 o 
   1   8   3       82.80       79.64      2.82 o 
   2   8   3      283.35      271.94      5.60 o 
   3   8   3     5089.92     4931.76     63.96 o 
   4   8   3      221.55      220.71      4.29 o 
   5   8   3       82.43       91.67      2.62 o 
   6   8   3       49.02       44.39      1.38 o 
   7   8   3        2.88        3.49      0.64 o 
  -8   9   3      174.26      170.05      5.70 o 
  -7   9   3       56.55       60.16      2.90 o 
  -6   9   3      259.80      256.36      5.84 o 
  -5   9   3       73.06       69.36      3.07 o 
  -4   9   3      948.43      907.15     16.04 o 
  -3   9   3     1890.71     1795.28     22.61 o 
  -2   9   3     4015.19     4045.67     60.94 o 
  -1   9   3     4929.83     5162.19     93.99 o 
   0   9   3        0.09        3.14      0.64 o 
   1   9   3     1291.19     1306.90     22.63 o 
   2   9   3     1549.54     1667.93     21.96 o 
   3   9   3       44.56       46.73      2.24 o 
   4   9   3       12.41       11.55      1.15 o 
   5   9   3       69.88       66.69      2.48 o 
   6   9   3        3.49        4.80      0.56 o 
   7   9   3        0.53        0.90      1.49 o 
  -8  10   3        5.46        5.63      1.90 o 
  -7  10   3       92.67       83.98      3.49 o 
  -6  10   3       92.38       91.52      3.61 o 
  -5  10   3       26.21       21.26      1.84 o 
  -4  10   3       30.06       41.98      2.45 o 
  -3  10   3     1737.74     1823.69     23.29 o 
  -2  10   3      710.25      692.50     13.74 o 
  -1  10   3      649.47      657.86     13.20 o 
   0  10   3     4066.63     4331.85     54.23 o 
   1  10   3        0.19        2.05      0.99 o 
   2  10   3     1858.95     1671.28     45.45 o 
   3  10   3       43.70       49.01      2.42 o 
   4  10   3     1156.42     1192.85     19.97 o 
   5  10   3       20.23       18.54      1.66 o 
   6  10   3      209.21      195.19      3.69 o 
   7  10   3      112.47       95.68      5.76 o 
  -8  11   3       57.83       61.85      3.26 o 
  -7  11   3      233.26      226.72      7.31 o 
  -6  11   3        8.62        9.23      1.10 o 
  -5  11   3      129.34      137.67      4.50 o 
  -4  11   3      837.17      861.83     13.74 o 
  -3  11   3       18.00       25.20      1.98 o 
  -2  11   3     1130.38     1097.84     17.71 o 
  -1  11   3     3111.65     3196.70     59.92 o 
   0  11   3      231.55      211.99      5.27 o 
   1  11   3     1273.58     1230.09     13.95 o 
   2  11   3     1178.72     1122.66     43.06 o 
   3  11   3      112.69      127.27      4.02 o 
   4  11   3      263.52      247.34      5.46 o 
   5  11   3      150.88      156.56      4.24 o 
   6  11   3      223.08      223.20      4.26 o 
   7  11   3        9.37        8.74      0.82 o 
  -8  12   3       42.46       49.35      3.06 o 
  -7  12   3      287.32      288.27      8.60 o 
  -6  12   3      971.69     1003.78     21.13 o 
  -5  12   3        3.83        2.67      0.83 o 
  -4  12   3       14.89       17.28      1.71 o 
  -3  12   3      131.41      131.20      4.50 o 
  -2  12   3      329.96      304.25      7.83 o 
  -1  12   3      577.63      568.79     16.41 o 
   0  12   3      413.87      441.39      9.43 o 
   1  12   3      306.28      327.96     12.46 o 
   2  12   3       45.76       72.71      5.20 o 
   3  12   3     4016.59     4076.82     61.08 o 
   4  12   3        9.28        7.29      0.85 o 
   5  12   3       63.69       61.75      2.89 o 
   6  12   3       57.02       60.65      2.44 o 
   7  12   3       24.73       26.23      1.54 o 
  -7  13   3      209.00      206.23      7.41 o 
  -6  13   3       49.52       44.68      3.67 o 
  -5  13   3       23.23       25.14      2.45 o 
  -4  13   3     1061.55     1138.75     21.05 o 
  -3  13   3        9.74       13.92      1.35 o 
  -2  13   3      425.58      415.41      9.47 o 
  -1  13   3     3587.43     3467.67     50.66 o 
   0  13   3        0.24        0.74      2.32 o 
   1  13   3      159.55      168.92      6.26 o 
   2  13   3      671.48      680.21     10.05 o 
   3  13   3       52.74       58.13      3.07 o 
   4  13   3       42.03       39.01      2.51 o 
   5  13   3       39.20       37.05      2.41 o 
   6  13   3       11.39        9.96      1.03 o 
  -7  14   3       56.24       58.47      3.58 o 
  -6  14   3      361.08      374.46     10.80 o 
  -5  14   3     1996.23     2101.14     49.61 o 
  -4  14   3        2.02        8.53      1.50 o 
  -3  14   3     1125.33     1164.56     22.07 o 
  -2  14   3      563.70      585.57      9.95 o 
  -1  14   3       73.67       73.18      4.42 o 
   0  14   3      331.24      316.53      8.87 o 
   1  14   3      964.73      996.08     18.75 o 
   2  14   3      479.39      474.09      8.78 o 
   3  14   3       98.84       85.02      3.82 o 
   4  14   3      533.95      546.82     11.73 o 
   5  14   3        2.12        4.24      0.90 o 
   6  14   3      199.58      201.87      4.84 o 
  -7  15   3       36.41       30.28      3.13 o 
  -6  15   3      599.68      616.96     12.45 o 
  -5  15   3        5.15        7.27      1.55 o 
  -4  15   3     1021.20     1028.17     23.69 o 
  -3  15   3      389.33      394.24     10.64 o 
  -2  15   3      586.35      606.27     16.90 o 
  -1  15   3      119.09      113.04      5.67 o 
   0  15   3        4.00        4.41      1.30 o 
   1  15   3       72.49       57.06      3.20 o 
   2  15   3      528.38      521.10      9.76 o 
   3  15   3       19.72       22.90      2.02 o 
   4  15   3      588.63      593.94     14.23 o 
   5  15   3        4.44        6.09      1.04 o 
   6  15   3      169.48      174.49      4.76 o 
  -6  16   3      375.93      379.87      9.84 o 
  -5  16   3      441.36      432.07     12.05 o 
  -4  16   3      360.07      359.95     10.57 o 
  -3  16   3        0.02        2.87      0.90 o 
  -2  16   3      157.72      157.23      6.96 o 
  -1  16   3       98.05       90.88      5.26 o 
   0  16   3       16.22       13.11      1.16 o 
   1  16   3      972.55     1015.01     17.58 o 
   2  16   3      508.74      536.68     12.33 o 
   3  16   3      273.94      259.42      7.11 o 
   4  16   3       11.69        6.45      1.12 o 
   5  16   3      118.33      113.36      4.69 o 
  -6  17   3        1.16        3.36      0.94 o 
  -5  17   3        4.04        3.62      1.51 o 
  -4  17   3       13.25       17.69      1.95 o 
  -3  17   3       73.58       73.32      4.15 o 
  -2  17   3        7.93       10.26      1.36 o 
  -1  17   3       72.90       68.61      3.85 o 
   0  17   3      557.29      601.23     13.65 o 
   1  17   3        0.77        3.47      0.89 o 
   2  17   3     1084.08     1128.53     24.38 o 
   3  17   3       10.76       12.49      1.51 o 
   4  17   3     1319.44     1370.92     27.32 o 
   5  17   3      444.63      454.63     13.67 o 
  -5  18   3      172.46      176.95      6.73 o 
  -4  18   3      103.81       96.66      4.95 o 
  -3  18   3        1.42        2.98      0.98 o 
  -2  18   3       14.84       15.89      1.54 o 
  -1  18   3      397.03      395.73      9.40 o 
   0  18   3      560.72      572.93     14.86 o 
   1  18   3       43.37       48.63      3.17 o 
   2  18   3       67.81       59.06      3.79 o 
   3  18   3     1197.17     1191.87     17.68 o 
   4  18   3      127.90      123.90      5.33 o 
  -5  19   3       90.98       89.46      5.12 o 
  -4  19   3      226.40      216.85      7.54 o 
  -3  19   3       11.24       10.97      1.17 o 
  -2  19   3      101.69       97.90      5.03 o 
  -1  19   3      490.34      487.63     13.27 o 
   0  19   3      701.76      709.12     17.08 o 
   1  19   3       13.62       15.09      1.24 o 
   2  19   3       69.39       66.47      4.16 o 
   3  19   3        8.29        7.07      1.09 o 
   4  19   3       20.14       25.83      2.63 o 
  -4  20   3      339.11      346.53      9.72 o 
  -3  20   3      787.79      793.23     16.21 o 
  -2  20   3       52.54       49.31      3.58 o 
  -1  20   3     1143.00     1134.57     21.28 o 
   0  20   3       46.66       40.74      3.47 o 
   1  20   3      550.14      525.09     12.41 o 
   2  20   3      292.65      303.93      9.25 o 
   3  20   3      144.40      141.50      6.10 o 
  -3  21   3       30.25       26.36      2.39 o 
  -2  21   3      432.07      446.53     11.11 o 
  -1  21   3       81.93       75.89      4.47 o 
   0  21   3        7.94        7.40      1.82 o 
   1  21   3      212.63      198.12      9.19 o 
   2  21   3      238.50      216.84      7.71 o 
   0  22   3      477.74      477.03     11.76 o 
  -8   0   4      316.50      307.64      6.60 o 
  -6   0   4     1072.28     1124.71     21.84 o 
  -4   0   4      975.19      911.82     19.61 o 
  -2   0   4       76.89       58.90      2.57 o 
   0   0   4     1366.65     1276.99     30.90 o 
   2   0   4     1623.28     1746.60     25.79 o 
   4   0   4     3534.18     2856.57     35.28 o 
  -9   1   4       11.80        9.67      1.01 o 
  -8   1   4      458.07      465.33      8.92 o 
  -7   1   4     1839.71     1917.59     21.28 o 
  -6   1   4      642.60      703.34     10.03 o 
  -5   1   4      317.00      280.66      4.33 o 
  -4   1   4      380.58      373.80      5.59 o 
  -3   1   4      399.95      361.41      4.82 o 
  -2   1   4       16.25       14.37      0.99 o 
  -1   1   4      256.36      218.80      3.40 o 
   0   1   4      123.62      155.03      2.72 o 
   1   1   4     1539.12     1681.49     17.86 o 
   2   1   4      161.77      122.84      2.25 o 
   3   1   4        8.72        4.86      0.32 o 
   4   1   4       15.62        6.64      0.47 o 
  -9   2   4        5.59        4.91      0.95 o 
  -8   2   4       40.66       32.20      1.87 o 
  -7   2   4       90.13       94.78      2.73 o 
  -6   2   4        4.17        7.88      0.67 o 
  -5   2   4      135.93      131.70      3.02 o 
  -4   2   4      111.55       93.01      2.49 o 
  -3   2   4     1457.11     1363.37     15.65 o 
  -2   2   4      446.51      434.81      5.21 o 
  -1   2   4       75.70       93.85      2.21 o 
   0   2   4     1250.91     1384.58     15.56 o 
   1   2   4     3481.58     3620.80     19.54 o 
   2   2   4       15.84       32.25      1.15 o 
   3   2   4     2867.54     2869.59     33.91 o 
   4   2   4        7.78       11.69      0.61 o 
  -9   3   4        1.40        2.42      0.61 o 
  -8   3   4       19.93       19.29      1.59 o 
  -7   3   4     1192.39     1228.22     14.88 o 
  -6   3   4      670.25      706.10      7.17 o 
  -5   3   4      105.16       95.99      2.63 o 
  -3   3   4       51.98       39.54      1.64 o 
  -2   3   4      276.15      298.40      4.34 o 
  -1   3   4        7.02        5.18      0.65 o 
   0   3   4      238.43      269.34      3.85 o 
   1   3   4      404.07      352.29      5.06 o 
   2   3   4     1015.62     1113.69     15.83 o 
   3   3   4        7.50        4.42      0.47 o 
   4   3   4     1153.46     1155.19     18.46 o 
   5   3   4       38.85       34.06      1.62 o 
  -9   4   4       85.99       84.67      2.87 o 
  -8   4   4       25.65       26.30      1.77 o 
  -7   4   4      713.29      728.20     11.70 o 
  -6   4   4      366.92      370.06      5.35 o 
  -5   4   4      505.57      389.51      6.24 o 
  -4   4   4       49.34       43.12      1.80 o 
  -3   4   4      313.84      318.72      5.09 o 
  -2   4   4     3295.44     3338.96     25.39 o 
  -1   4   4      398.41      425.28      5.29 o 
   0   4   4        0.71        2.43      0.59 o 
   1   4   4      196.90      173.30      3.07 o 
   2   4   4      400.37      441.27      5.67 o 
   3   4   4     3461.59     3520.68     42.63 o 
   4   4   4      541.37      507.22      9.66 o 
   5   4   4     1562.55     1616.96     41.33 o 
  -9   5   4       80.21       81.35      2.90 o 
  -8   5   4      946.74      959.55     18.21 o 
  -7   5   4      134.29      135.11      3.98 o 
  -6   5   4      729.08      710.03      7.58 o 
  -5   5   4      333.50      353.79      6.38 o 
  -4   5   4      805.12      705.72     11.58 o 
  -3   5   4      639.87      627.91     10.40 o 
  -2   5   4      550.04      596.42      8.97 o 
  -1   5   4      148.43      138.94      3.02 o 
   0   5   4     1021.78     1149.15     13.57 o 
   1   5   4      597.11      604.91      8.12 o 
   2   5   4     7256.79     7128.85     39.44 o 
   3   5   4       41.82       25.54      1.38 o 
   4   5   4     1558.89     1527.66     26.88 o 
   5   5   4      229.11      200.96      2.70 o 
   6   5   4      206.47      192.75      2.92 o 
  -9   6   4       42.38       41.01      2.19 o 
  -8   6   4        9.85        8.05      0.84 o 
  -7   6   4      566.53      563.98     10.95 o 
  -6   6   4       60.68       51.20      2.50 o 
  -5   6   4     1569.71     1569.09     21.02 o 
  -4   6   4     2977.06     3102.25     30.44 o 
  -3   6   4      277.02      221.93      4.47 o 
  -2   6   4      199.19      244.27      4.32 o 
  -1   6   4     2099.62     2052.16     20.78 o 
   0   6   4     4387.27     4668.75     32.99 o 
   1   6   4      482.20      406.10      6.85 o 
   2   6   4      472.36      414.94      6.85 o 
   3   6   4      142.39      130.90      3.31 o 
   4   6   4      161.10      163.06      3.23 o 
   5   6   4      942.60      970.25     18.87 o 
   6   6   4        1.20        1.93      0.53 o 
  -9   7   4        8.07        8.50      1.41 o 
  -8   7   4       40.19       38.42      2.28 o 
  -7   7   4        8.10        8.81      1.06 o 
  -6   7   4      432.29      445.69      8.27 o 
  -5   7   4      145.67      143.76      4.15 o 
  -4   7   4     1138.68     1221.60     14.98 o 
  -3   7   4     2789.12     2936.89     32.76 o 
  -2   7   4     5001.86     5114.02     56.23 o 
  -1   7   4      506.69      543.03     10.93 o 
   0   7   4      644.69      634.98     12.20 o 
   1   7   4     6061.51     6076.97     73.24 o 
   2   7   4      901.72      784.17     14.33 o 
   3   7   4     1317.80     1443.48     29.86 o 
   4   7   4       68.07       58.77      2.15 o 
   5   7   4       10.58        9.83      0.85 o 
   6   7   4      202.34      218.62      4.73 o 
   7   7   4       36.29       35.76      1.28 o 
  -8   8   4      327.96      344.76      7.43 o 
  -7   8   4       47.47       41.69      2.48 o 
  -6   8   4      994.03     1007.15     18.19 o 
  -5   8   4      115.19      122.63      3.99 o 
  -4   8   4      565.90      563.43     10.57 o 
  -3   8   4     3906.24     3809.26     48.17 o 
  -2   8   4      293.58      242.69      5.68 o 
  -1   8   4     3197.17     3180.09     54.72 o 
   0   8   4       17.00       29.15      1.87 o 
   1   8   4        1.24        7.59      0.70 o 
   2   8   4     1854.98     1962.53     23.68 o 
   3   8   4       30.56       30.73      1.83 o 
   4   8   4       35.58       32.80      2.17 o 
   5   8   4      236.56      216.65      4.08 o 
   6   8   4       68.94       60.02      1.51 o 
   7   8   4      115.74      110.10      5.99 o 
  -8   9   4      125.13      129.95      4.40 o 
  -7   9   4      238.80      234.00      5.84 o 
  -6   9   4     1216.41     1227.32     18.43 o 
  -5   9   4      547.83      556.32      8.66 o 
  -4   9   4      383.90      395.20      8.53 o 
  -3   9   4      110.10      120.12      3.94 o 
  -2   9   4     1816.20     1713.08     26.93 o 
  -1   9   4      347.16      323.75      6.83 o 
   0   9   4     2679.13     2647.24     35.64 o 
   1   9   4       22.85       30.87      1.99 o 
   2   9   4     1346.33     1390.48     28.96 o 
   3   9   4     1930.28     1943.70    102.73 o 
   4   9   4      178.02      185.39      5.04 o 
   5   9   4       18.74       18.27      1.55 o 
   6   9   4     1493.02     1532.68     32.92 o 
   7   9   4       57.19       63.50      2.85 o 
  -8  10   4       17.03        9.00      1.86 o 
  -7  10   4      462.89      453.10     10.98 o 
  -6  10   4        2.97        5.05      1.12 o 
  -5  10   4        4.30        4.35      0.77 o 
  -4  10   4      985.35      994.17     17.47 o 
  -3  10   4      784.57      799.57     13.99 o 
  -2  10   4       62.04       44.47      2.57 o 
  -1  10   4       79.40       74.56      3.18 o 
   0  10   4      170.33      139.12      4.25 o 
   1  10   4        5.19        4.38      0.88 o 
   2  10   4       18.13       10.91      1.09 o 
   3  10   4      996.92     1060.03     22.54 o 
   4  10   4       45.30       43.34      2.29 o 
   5  10   4     1237.18     1320.77     20.82 o 
   6  10   4       10.46        7.57      0.84 o 
   7  10   4      967.36     1000.98     12.24 o 
  -8  11   4      149.35      157.49      5.17 o 
  -7  11   4        0.01        1.85      1.09 o 
  -6  11   4      159.49      167.26      5.31 o 
  -5  11   4     1414.26     1493.17     25.94 o 
  -4  11   4      304.84      284.21      6.58 o 
  -3  11   4     1109.04     1114.55     19.26 o 
  -2  11   4      272.62      253.31      6.00 o 
  -1  11   4      722.92      784.07     16.39 o 
   0  11   4      203.79      194.08      5.23 o 
   1  11   4       91.09      103.34      3.80 o 
   2  11   4       26.77       28.04      1.84 o 
   3  11   4      628.47      590.28      8.62 o 
   4  11   4      918.32      943.14     14.73 o 
   5  11   4        0.92        1.99      0.92 o 
   6  11   4     1273.24     1330.32     27.47 o 
   7  11   4      261.53      228.69      5.32 o 
  -8  12   4      161.19      162.41      9.62 o 
  -7  12   4       32.53       33.26      2.65 o 
  -6  12   4     1119.74     1145.89     23.86 o 
  -5  12   4       95.05       90.23      3.79 o 
  -4  12   4      348.94      359.80      7.61 o 
  -3  12   4        2.99        2.41      0.87 o 
  -2  12   4      129.91      118.65      4.38 o 
  -1  12   4     4303.10     4346.72     76.30 o 
   0  12   4        6.48       13.78      1.22 o 
   1  12   4      559.52      508.85     12.96 o 
   2  12   4      143.89      160.49      5.93 o 
   3  12   4        9.86        8.01      0.77 o 
   4  12   4       62.79       65.21      3.11 o 
   5  12   4      391.32      380.25      6.99 o 
   6  12   4       18.14       17.85      1.57 o 
  -7  13   4        6.53        4.80      0.97 o 
  -6  13   4      115.27      107.06      5.06 o 
  -5  13   4       53.74       50.68      2.96 o 
  -4  13   4      565.45      552.25      9.75 o 
  -3  13   4     1210.66     1236.33     22.39 o 
  -2  13   4     3439.98     3670.80     62.98 o 
  -1  13   4      435.60      405.85      9.44 o 
   0  13   4       76.79       60.18      3.23 o 
   1  13   4      843.51      802.15     16.64 o 
   2  13   4      695.08      669.54     35.23 o 
   3  13   4      102.34      108.32      4.18 o 
   4  13   4      176.58      174.75      5.19 o 
   5  13   4       27.62       28.54      2.17 o 
   6  13   4      104.56      109.47      3.86 o 
  -7  14   4        6.75        5.50      1.30 o 
  -6  14   4       13.13       13.90      1.64 o 
  -5  14   4      340.45      332.34      8.01 o 
  -4  14   4      782.61      825.61     17.66 o 
  -3  14   4      214.01      196.97      6.04 o 
  -2  14   4      721.67      739.29     14.59 o 
  -1  14   4     1089.10     1042.15     19.67 o 
   0  14   4     2879.54     2898.72     46.81 o 
   1  14   4        5.91        6.57      1.23 o 
   2  14   4      827.70      842.07     16.76 o 
   3  14   4       36.97       39.18      2.73 o 
   4  14   4      207.33      199.75      5.76 o 
   5  14   4        3.87        4.51      0.75 o 
   6  14   4       53.07       51.56      2.85 o 
  -7  15   4       57.15       51.98      4.37 o 
  -6  15   4        8.51        7.16      1.30 o 
  -5  15   4      724.28      743.19     16.96 o 
  -4  15   4       13.95       15.28      1.37 o 
  -3  15   4     1104.99     1165.89     19.46 o 
  -2  15   4      128.38      118.86      4.86 o 
  -1  15   4     1269.60     1297.91     23.99 o 
   0  15   4      227.94      217.73      9.72 o 
   1  15   4      351.76      346.91      9.72 o 
   2  15   4      733.18      760.02     18.28 o 
   3  15   4      441.99      453.63     11.86 o 
   4  15   4      256.82      259.48      6.82 o 
   5  15   4       14.52       10.81      1.44 o 
  -6  16   4       38.71       31.17      3.78 o 
  -5  16   4        0.19        2.58      0.98 o 
  -4  16   4       34.73       31.05      2.66 o 
  -3  16   4      360.30      335.83      8.40 o 
  -2  16   4      290.97      287.93      8.53 o 
  -1  16   4     1066.44     1097.56     52.68 o 
   0  16   4      506.15      481.21     16.23 o 
   1  16   4       13.26       11.50      1.32 o 
   2  16   4       83.20       81.39      4.17 o 
   3  16   4      875.28      890.16     22.14 o 
   4  16   4      350.02      345.96      8.77 o 
   5  16   4       78.67       72.06      4.08 o 
  -6  17   4      307.23      307.31     19.87 o 
  -5  17   4       33.32       25.21      3.06 o 
  -4  17   4        5.77        7.71      1.69 o 
  -3  17   4      137.58      131.84      8.16 o 
  -2  17   4      185.26      193.45      8.04 o 
  -1  17   4        8.38       11.26      2.33 o 
   0  17   4        0.00        2.20      1.16 o 
   1  17   4      216.25      215.76      6.80 o 
   2  17   4       99.41       93.78      4.57 o 
   3  17   4       75.20       73.73      4.12 o 
   4  17   4       25.45       22.43      2.22 o 
  -5  18   4       71.92       72.61      5.73 o 
  -4  18   4       35.07       31.70      2.92 o 
  -3  18   4      598.80      607.83     15.40 o 
  -2  18   4       30.01       32.10      3.56 o 
  -1  18   4        0.15        2.27      1.09 o 
   0  18   4      559.01      587.59     15.26 o 
   1  18   4       18.85       17.07      1.54 o 
   2  18   4      150.79      143.47      5.79 o 
   3  18   4       67.68       58.15      3.80 o 
   4  18   4       40.28       31.85      2.97 o 
  -4  19   4        0.72        3.96      1.13 o 
  -3  19   4       73.27       74.70      4.57 o 
  -2  19   4       22.73       17.73      1.64 o 
  -1  19   4      263.90      261.11      8.08 o 
   0  19   4        7.54        8.13      1.30 o 
   1  19   4      143.76      130.76      5.76 o 
   2  19   4       35.45       31.35      2.15 o 
   3  19   4       29.17       20.46      2.21 o 
  -4  20   4        5.77        4.98      1.31 o 
  -3  20   4      168.47      180.42      7.14 o 
  -2  20   4      323.18      327.09      9.90 o 
  -1  20   4       18.77       14.44      1.44 o 
   0  20   4        2.63        5.33      1.05 o 
   1  20   4      150.36      138.66      6.12 o 
   2  20   4       29.00       21.02      2.33 o 
  -2  21   4       81.05       75.69      4.98 o 
  -1  21   4       75.92       62.39      4.44 o 
   0  21   4      680.82      660.71     13.43 o 
   1  21   4        1.89        2.83      0.96 o 
  -9   0   5      570.62      579.58     11.98 o 
  -7   0   5      512.44      529.53      9.81 o 
  -5   0   5      388.41      426.24     10.16 o 
  -3   0   5     4052.05     4131.11     54.89 o 
  -1   0   5     1570.55     1592.83     25.28 o 
   3   0   5      266.30      265.76      7.59 o 
  -9   1   5       30.22       26.19      1.63 o 
  -8   1   5       70.27       78.23      2.70 o 
  -7   1   5       84.54       73.41      2.61 o 
  -6   1   5      445.88      420.82      5.89 o 
  -5   1   5       76.11       61.45      2.25 o 
  -4   1   5      591.09      599.60      8.82 o 
  -3   1   5     4415.46     4536.61     48.09 o 
  -2   1   5     5264.35     5168.14     29.99 o 
  -1   1   5      781.96      869.50     10.89 o 
   0   1   5     2398.93     2287.68     13.27 o 
   1   1   5      282.31      242.64      3.70 o 
   2   1   5      687.88      813.78     12.09 o 
   3   1   5       75.59       72.97      1.73 o 
   4   1   5      272.36      254.35      2.71 o 
  -9   2   5      399.53      419.31      7.99 o 
  -8   2   5      709.92      742.83     12.98 o 
  -7   2   5      521.22      525.30      6.96 o 
  -6   2   5      358.57      395.03      5.80 o 
  -5   2   5      337.66      335.37      5.17 o 
  -4   2   5      120.98      105.37      2.93 o 
  -3   2   5      312.54      300.45      5.16 o 
  -2   2   5      171.29      156.39      3.31 o 
  -1   2   5      875.60      851.84     10.76 o 
   0   2   5      695.82      643.93      8.54 o 
   1   2   5      208.83      243.80      3.73 o 
   2   2   5     3227.81     3327.07     35.21 o 
   3   2   5      157.77      157.40      2.59 o 
   4   2   5      192.06      164.98      2.70 o 
   5   2   5      390.66      382.28      4.75 o 
  -9   3   5       20.50       22.07      1.74 o 
  -8   3   5      202.99      205.59      4.42 o 
  -7   3   5       85.05       91.93      2.98 o 
  -6   3   5      740.27      751.12      8.18 o 
  -5   3   5     1297.71     1267.49     10.76 o 
  -4   3   5     1050.30      986.44     15.35 o 
  -3   3   5     4381.68     4549.61     48.40 o 
  -2   3   5       13.99       15.98      1.18 o 
  -1   3   5      958.72      937.96     11.69 o 
   0   3   5      108.55      162.38      3.21 o 
   1   3   5     3216.21     3310.34     18.89 o 
   2   3   5      107.18      134.02      2.83 o 
   3   3   5      680.70      670.44      8.80 o 
   4   3   5      156.52      153.51      2.82 o 
   5   3   5      233.58      228.53      4.94 o 
  -9   4   5        4.80        3.60      0.53 o 
  -8   4   5       13.49       12.36      1.48 o 
  -7   4   5     1321.82     1377.36     17.02 o 
  -6   4   5      410.54      394.38      5.96 o 
  -5   4   5       65.06       50.01      2.15 o 
  -4   4   5      904.99      926.92     14.68 o 
  -3   4   5      487.30      533.36      7.52 o 
  -2   4   5      257.28      269.79      4.55 o 
  -1   4   5        0.70        4.51      0.78 o 
   0   4   5     3889.89     4023.01     20.38 o 
   1   4   5      858.72      879.94     13.39 o 
   2   4   5      143.35      141.01      3.02 o 
   3   4   5      497.73      470.85      9.50 o 
   4   4   5      674.86      666.44     10.07 o 
   5   4   5      174.32      144.66     11.28 o 
  -9   5   5       34.05       24.52      1.91 o 
  -8   5   5      174.51      174.52      4.81 o 
  -7   5   5        2.87        3.94      0.62 o 
  -6   5   5      552.26      538.61      7.07 o 
  -5   5   5      109.92       87.60      2.88 o 
  -4   5   5     1077.28     1065.21     14.39 o 
  -3   5   5      712.80      635.27     10.83 o 
  -2   5   5      840.15      930.11     14.54 o 
  -1   5   5      359.01      354.28      5.26 o 
   0   5   5     1142.70     1067.14     13.16 o 
   1   5   5      577.53      575.26      7.51 o 
   2   5   5     6318.08     6372.51    110.02 o 
   3   5   5      476.29      429.50      7.68 o 
   4   5   5      197.07      176.47      4.37 o 
   5   5   5     1233.58     1263.13     15.27 o 
   6   5   5        9.83        6.36      0.61 o 
  -9   6   5      199.04      186.57      5.04 o 
  -8   6   5       71.56       72.34      3.24 o 
  -7   6   5      100.13      105.29      3.83 o 
  -6   6   5        4.10        5.20      0.84 o 
  -5   6   5      470.81      462.97      8.09 o 
  -4   6   5        0.54        5.40      0.71 o 
  -3   6   5       82.96       68.55      2.47 o 
  -2   6   5     1339.04     1492.39     22.04 o 
  -1   6   5      683.78      691.79     11.47 o 
   0   6   5     3769.53     3961.60     42.60 o 
   1   6   5     5747.26     6042.33     75.06 o 
   2   6   5       78.24       80.08      2.76 o 
   3   6   5      845.48      813.56     15.78 o 
   4   6   5      246.94      246.44      4.43 o 
   5   6   5        0.43        1.46      0.48 o 
   6   6   5       12.88       12.69      1.92 o 
  -8   7   5      148.67      136.39      4.49 o 
  -7   7   5       55.79       48.24      2.71 o 
  -6   7   5      298.14      306.06      6.50 o 
  -5   7   5      335.66      338.78      5.81 o 
  -4   7   5       36.90       24.28      1.92 o 
  -3   7   5      175.75      174.44      4.23 o 
  -2   7   5      302.27      317.83      5.75 o 
  -1   7   5      145.28      149.94      3.75 o 
   1   7   5       89.98       95.27      3.66 o 
   2   7   5       82.86       93.42      3.13 o 
   3   7   5     4713.60     4796.48     88.11 o 
   4   7   5      849.42      846.28     10.31 o 
   5   7   5       76.68       67.46      2.15 o 
   6   7   5      338.46      335.13      8.53 o 
  -8   8   5      165.86      146.59      4.81 o 
  -7   8   5        9.59       11.75      1.74 o 
  -6   8   5      982.41      980.61     15.83 o 
  -5   8   5     1271.38     1393.16     23.72 o 
  -4   8   5      246.33      230.94      4.82 o 
  -3   8   5        3.41        3.97      1.07 o 
  -2   8   5        1.20        2.01      0.77 o 
  -1   8   5     5276.84     5157.17     68.09 o 
   0   8   5       97.92      111.48      3.79 o 
   1   8   5      365.20      400.60      7.53 o 
   2   8   5     1330.20     1281.82     14.71 o 
   3   8   5      144.25      134.64      3.86 o 
   4   8   5     1506.81     1596.06     58.09 o 
   5   8   5        0.17        1.39      0.38 o 
   6   8   5       37.38       35.32      1.23 o 
   7   8   5      112.52      120.75      3.08 o 
  -8   9   5        2.68        5.46      0.78 o 
  -7   9   5      228.24      227.00      6.11 o 
  -6   9   5      399.28      406.20      7.98 o 
  -5   9   5        6.39        7.21      1.56 o 
  -4   9   5        9.28       15.39      1.23 o 
  -3   9   5       20.05       15.17      1.58 o 
  -2   9   5     1283.26     1304.55     18.20 o 
  -1   9   5     2223.09     2193.33     27.04 o 
   0   9   5     1711.81     1563.00     20.56 o 
   1   9   5      103.70       92.80      3.45 o 
   2   9   5     1241.27     1228.04     22.11 o 
   3   9   5      265.53      267.86      6.91 o 
   4   9   5       15.34       14.57      1.26 o 
   5   9   5      130.13      119.15      4.76 o 
   6   9   5       84.44       80.53      2.32 o 
   7   9   5       40.63       33.25      2.02 o 
  -8  10   5      149.20      142.05      5.04 o 
  -7  10   5        0.22        2.85      0.64 o 
  -6  10   5      609.90      621.17     12.95 o 
  -5  10   5      254.09      224.40      5.97 o 
  -4  10   5     3733.87     3695.47     56.31 o 
  -3  10   5      246.57      254.20      6.12 o 
  -2  10   5     3149.75     3085.22     61.38 o 
  -1  10   5      158.71      129.91      4.28 o 
   0  10   5      611.82      610.09     11.50 o 
   1  10   5      368.29      387.72      7.90 o 
   2  10   5       66.82       47.07      2.57 o 
   3  10   5      101.10      110.41      3.83 o 
   4  10   5      398.28      392.31      6.86 o 
   5  10   5       17.68       19.76      1.60 o 
   6  10   5      424.90      420.11      6.98 o 
  -8  11   5      174.39      159.99      6.03 o 
  -7  11   5      123.45      126.28      4.83 o 
  -6  11   5     1242.42     1267.49     25.99 o 
  -5  11   5      465.15      452.07      8.89 o 
  -4  11   5       88.23       75.03      3.60 o 
  -3  11   5     1550.86     1480.06     24.49 o 
  -2  11   5       19.62       17.75      2.05 o 
  -1  11   5       62.81       46.90      2.78 o 
   0  11   5      931.41      890.91     19.34 o 
   1  11   5     1088.75     1119.11     19.26 o 
   2  11   5       28.65       30.50      2.37 o 
   3  11   5       26.30       23.68      2.25 o 
   4  11   5      703.98      723.82     13.50 o 
   5  11   5        0.05        0.84      0.56 o 
   6  11   5       30.95       31.65      1.86 o 
  -7  12   5       58.95       57.22      3.42 o 
  -6  12   5       56.25       59.64      3.54 o 
  -5  12   5     3002.76     3201.81     49.74 o 
  -4  12   5       59.90       60.24      3.38 o 
  -3  12   5      179.67      164.85      5.36 o 
  -2  12   5       17.29       26.33      1.74 o 
  -1  12   5     1135.39     1169.88     20.39 o 
   0  12   5       82.47       87.15      3.78 o 
   1  12   5      382.17      371.76      7.64 o 
   2  12   5       13.71       14.67      1.07 o 
   3  12   5      303.91      310.64     12.35 o 
   4  12   5      774.25      794.70     17.18 o 
   5  12   5       47.58       41.66      2.47 o 
   6  12   5        3.18        5.03      0.78 o 
  -7  13   5        0.61        2.18      0.74 o 
  -6  13   5      867.79      887.00     19.19 o 
  -5  13   5      469.06      479.02     11.49 o 
  -4  13   5       49.62       46.34      3.11 o 
  -3  13   5        1.21        4.17      0.83 o 
  -2  13   5      161.85      163.79      5.44 o 
  -1  13   5      698.83      696.50     10.88 o 
   0  13   5       31.02       28.03      2.50 o 
   1  13   5      208.77      208.31      5.97 o 
   2  13   5     1016.11      998.20     23.24 o 
   3  13   5     1751.27     1839.63     29.47 o 
   4  13   5      217.15      205.35      5.69 o 
   5  13   5       12.52       14.14      1.51 o 
   6  13   5        0.02        1.46      0.57 o 
  -7  14   5        1.98        3.03      0.70 o 
  -6  14   5       83.27       79.42      4.26 o 
  -5  14   5      423.37      426.37     12.42 o 
  -4  14   5       29.62       26.91      2.32 o 
  -3  14   5        8.38        9.48      1.05 o 
  -2  14   5      937.45      983.15     25.32 o 
  -1  14   5      589.09      605.22     12.38 o 
   0  14   5      410.06      391.28      8.42 o 
   1  14   5      384.16      358.18      8.01 o 
   2  14   5       83.52       72.39      4.52 o 
   3  14   5     1287.48     1274.20     26.07 o 
   4  14   5      125.48      114.75      5.07 o 
   5  14   5        1.50        2.93      0.79 o 
  -6  15   5       35.66       28.49      2.36 o 
  -5  15   5      402.82      410.75     10.61 o 
  -4  15   5     1025.00     1042.43     22.95 o 
  -3  15   5      216.26      214.10      6.67 o 
  -2  15   5       26.31       26.15      2.60 o 
  -1  15   5       19.48       18.67      1.62 o 
   0  15   5     1015.20     1033.38     20.66 o 
   1  15   5      178.53      171.06      5.82 o 
   2  15   5     1923.79     1988.76     51.20 o 
   3  15   5      140.68      131.78      5.03 o 
   4  15   5       15.42       14.58      1.60 o 
   5  15   5      131.60      138.44      5.09 o 
  -6  16   5       99.97       99.07      5.03 o 
  -5  16   5      273.52      266.19      7.88 o 
  -4  16   5      411.06      426.15     11.84 o 
  -3  16   5       83.73       78.46      4.28 o 
  -2  16   5       28.45       28.89      2.01 o 
  -1  16   5      469.93      498.35     12.16 o 
   0  16   5       36.07       34.68      2.73 o 
   1  16   5       59.43       50.45      4.10 o 
   2  16   5       36.96       34.68      2.72 o 
   3  16   5     1017.26     1010.05     15.52 o 
   4  16   5      944.69      983.92     16.59 o 
  -5  17   5      235.55      218.51      7.34 o 
  -4  17   5      292.03      287.77      8.30 o 
  -3  17   5      558.18      572.14     14.63 o 
  -2  17   5       20.05       22.48      1.90 o 
  -1  17   5       16.73       18.98      1.69 o 
   0  17   5        9.91       11.46      1.68 o 
   1  17   5      125.69      127.15      8.83 o 
   2  17   5      165.90      157.72      5.96 o 
   3  17   5      841.46      841.38     15.28 o 
   4  17   5       15.62        9.73      1.33 o 
  -5  18   5      162.45      159.87      8.04 o 
  -4  18   5      118.97      123.37      6.90 o 
  -3  18   5      102.98      103.86      5.23 o 
  -2  18   5      306.83      298.03     10.42 o 
  -1  18   5       26.33       23.06      2.67 o 
   0  18   5        0.33        5.20      1.78 o 
   1  18   5        1.59        4.02      0.75 o 
   2  18   5      300.12      314.07      9.03 o 
   3  18   5      146.88      150.28      6.00 o 
  -4  19   5      187.27      173.83      8.44 o 
  -3  19   5      415.90      392.43     13.23 o 
  -2  19   5      765.08      799.79     19.47 o 
  -1  19   5      122.02      107.07      6.49 o 
   0  19   5      103.48      100.10      5.19 o 
   1  19   5       31.73       25.67      2.34 o 
   2  19   5       69.03       70.16      4.34 o 
   3  19   5        0.88        5.22      1.36 o 
  -3  20   5      123.26      115.50      7.12 o 
  -2  20   5       98.74       88.22      6.20 o 
  -1  20   5      453.69      440.09     11.74 o 
   0  20   5        1.23        3.05      0.98 o 
   1  20   5     1058.45     1045.47     16.50 o 
   2  20   5      106.96      102.22      5.38 o 
  -1  21   5      107.71       98.00      5.68 o 
   0  21   5      491.15      484.66     11.71 o 
  -8   0   6      320.67      293.88      7.82 o 
  -6   0   6        7.25       11.66      1.41 o 
  -4   0   6     4106.38     3880.62     52.84 o 
  -2   0   6       12.80       18.65      1.84 o 
   0   0   6      409.58      314.88      7.55 o 
   2   0   6      113.49       70.19      2.90 o 
   4   0   6     2111.35     2102.73     44.29 o 
  -9   1   6       14.13       17.82      1.49 o 
  -8   1   6        0.94        2.20      0.59 o 
  -7   1   6      299.45      288.33      5.50 o 
  -6   1   6      777.47      774.09      8.54 o 
  -5   1   6        1.29        1.89      0.66 o 
  -4   1   6       69.80       56.11      2.26 o 
  -3   1   6       86.36       70.83      2.82 o 
  -2   1   6      270.44      268.96      4.96 o 
  -1   1   6     1751.47     1878.82     21.12 o 
   0   1   6      656.02      703.51     11.30 o 
   1   1   6     4525.64     4670.14     49.15 o 
   2   1   6     2560.03     2557.77     32.31 o 
   3   1   6     1358.90     1437.02     22.73 o 
   4   1   6      339.88      321.49      3.63 o 
  -9   2   6      130.90      120.71      3.61 o 
  -8   2   6       41.53       36.08      2.05 o 
  -7   2   6      340.44      319.98      5.80 o 
  -6   2   6       18.22       21.09      1.86 o 
  -5   2   6     1605.23     1642.84     22.21 o 
  -4   2   6      131.75      140.55      3.52 o 
  -3   2   6     1845.84     1812.08     22.48 o 
  -2   2   6     1432.56     1409.24     20.83 o 
  -1   2   6       71.51       84.00      2.53 o 
   0   2   6     1973.82     2112.51     24.01 o 
   1   2   6     1002.53      855.37     13.22 o 
   2   2   6       63.38       47.81      1.76 o 
   3   2   6      137.70      138.33      2.72 o 
   4   2   6      590.51      571.47      6.32 o 
   5   2   6      334.34      327.24      4.12 o 
  -9   3   6       20.64       18.74      1.58 o 
  -8   3   6        3.04        3.70      0.74 o 
  -7   3   6      462.18      482.69      9.00 o 
  -6   3   6       36.67       37.19      2.06 o 
  -5   3   6      481.48      483.77      8.37 o 
  -4   3   6     3790.45     3950.65     38.18 o 
  -3   3   6     2849.28     2771.15     31.23 o 
  -2   3   6       99.59       95.76      2.81 o 
  -1   3   6     6158.34     6239.40     65.24 o 
   0   3   6     1346.17     1361.02     20.00 o 
   1   3   6     3214.56     3349.19     36.24 o 
   2   3   6      503.73      521.01      7.76 o 
   3   3   6      164.54      161.66      3.01 o 
   4   3   6        5.69        4.34      0.81 o 
   5   3   6       89.57       77.84      1.93 o 
  -9   4   6       24.12       17.92      1.79 o 
  -8   4   6        1.98        1.95      0.57 o 
  -7   4   6      139.79      136.52      3.88 o 
  -6   4   6       14.76       16.32      1.05 o 
  -5   4   6     2477.45     2534.73     32.55 o 
  -4   4   6      380.92      403.90      7.37 o 
  -3   4   6     1547.64     1437.34     23.98 o 
  -2   4   6     5041.01     5247.40     58.78 o 
  -1   4   6      215.32      220.79      4.48 o 
   0   4   6     2770.13     2998.58     33.07 o 
   1   4   6       21.56       27.70      1.48 o 
   2   4   6       30.88       30.21      1.47 o 
   3   4   6       26.75       24.15      1.28 o 
   4   4   6      319.93      336.10      4.90 o 
   5   4   6      297.90      277.45      5.67 o 
  -9   5   6      258.18      248.21      6.20 o 
  -8   5   6        7.41       12.22      0.84 o 
  -7   5   6       13.06       14.29      1.33 o 
  -6   5   6     1279.25     1345.07     20.23 o 
  -5   5   6      483.41      452.26      8.18 o 
  -4   5   6     2819.14     2751.66     28.25 o 
  -3   5   6      380.95      334.67      6.06 o 
  -2   5   6      423.26      466.80      7.27 o 
  -1   5   6       21.61       45.43      2.34 o 
   0   5   6      472.07      475.77      7.10 o 
   1   5   6     2124.03     2208.17     25.23 o 
   2   5   6      170.46      116.86      2.91 o 
   3   5   6      184.65      146.96      3.67 o 
   4   5   6      126.60      115.22      3.08 o 
   5   5   6       35.62       31.40      1.34 o 
   6   5   6       32.24       33.48      2.07 o 
  -9   6   6      243.93      229.45      6.04 o 
  -8   6   6      417.21      394.17      8.18 o 
  -7   6   6       84.57       81.73      3.21 o 
  -6   6   6       27.99       24.59      1.80 o 
  -5   6   6        3.56        6.15      0.72 o 
  -4   6   6      237.16      272.24      5.19 o 
  -3   6   6      625.73      602.23      9.72 o 
  -2   6   6      699.74      661.26     11.45 o 
  -1   6   6      117.59      104.53      3.11 o 
   0   6   6        3.09        3.90      0.76 o 
   1   6   6      137.72      113.34      3.04 o 
   2   6   6       66.28       68.49      2.34 o 
   3   6   6     5629.59     5521.44     90.80 o 
   4   6   6      219.09      227.84      5.70 o 
   5   6   6       61.95       62.92      2.04 o 
   6   6   6      216.16      213.74      6.17 o 
  -8   7   6      220.70      202.37      5.81 o 
  -7   7   6      383.82      406.65      8.00 o 
  -6   7   6       53.45       50.31      2.53 o 
  -5   7   6       34.46       34.70      2.14 o 
  -4   7   6      634.85      589.06      9.90 o 
  -3   7   6     2527.80     2519.88     26.41 o 
  -2   7   6       33.21       46.57      2.21 o 
  -1   7   6      847.62      851.74     14.04 o 
   0   7   6     2861.86     3037.74     30.35 o 
   1   7   6       19.61       15.69      2.04 o 
   2   7   6     1158.81     1123.91     18.36 o 
   3   7   6        3.10        3.76      0.76 o 
   4   7   6      985.08      983.99     16.99 o 
   5   7   6      163.40      161.65      3.51 o 
   6   7   6       29.09       33.65      2.85 o 
  -8   8   6        0.68        3.19      0.77 o 
  -7   8   6        0.80        1.92      0.83 o 
  -6   8   6        0.83        2.41      0.83 o 
  -5   8   6      736.40      743.18      9.23 o 
  -4   8   6      290.95      302.44      5.78 o 
  -3   8   6      269.70      253.74      5.17 o 
  -2   8   6       44.30       38.00      2.07 o 
  -1   8   6     1356.88     1415.86     16.68 o 
   0   8   6     1646.14     1496.61     17.81 o 
   1   8   6      274.57      274.79      7.50 o 
   2   8   6     2693.43     2668.41     39.03 o 
   3   8   6     1015.20     1061.14     18.37 o 
   4   8   6     1094.54     1126.89     16.64 o 
   5   8   6      144.71      141.75      3.55 o 
   6   8   6        5.61        6.52      0.54 o 
  -8   9   6     1580.71     1632.38     33.92 o 
  -7   9   6        9.52        9.68      1.27 o 
  -6   9   6      242.62      245.77      6.52 o 
  -5   9   6       12.69       16.94      1.37 o 
  -4   9   6      133.83      123.84      3.85 o 
  -3   9   6       70.11       67.06      3.01 o 
  -2   9   6     2054.35     1983.48     29.44 o 
  -1   9   6      474.04      476.92      9.91 o 
   0   9   6       76.17       62.22      3.00 o 
   1   9   6      114.52      129.43      4.19 o 
   2   9   6       82.56       92.38      3.54 o 
   3   9   6        0.88        2.95      0.70 o 
   4   9   6      398.53      398.90     14.21 o 
   5   9   6      209.03      195.79      4.43 o 
   6   9   6        0.02        0.63      0.29 o 
  -8  10   6        4.41        6.52      1.21 o 
  -7  10   6      426.64      405.43      8.99 o 
  -6  10   6      197.46      204.74      6.09 o 
  -5  10   6      500.63      515.88     10.26 o 
  -4  10   6       17.90       12.44      1.19 o 
  -3  10   6       87.05       83.81      3.73 o 
  -2  10   6        9.99        6.32      0.93 o 
  -1  10   6     2034.51     2007.56     31.28 o 
   0  10   6     1037.56     1066.20     18.60 o 
   1  10   6       84.53       87.99      3.64 o 
   2  10   6      294.58      282.38      6.31 o 
   3  10   6      224.54      216.99      5.47 o 
   4  10   6        5.33        6.54      1.04 o 
   5  10   6       79.64       78.55      3.06 o 
   6  10   6       16.95       14.06      1.13 o 
  -8  11   6      795.35      800.13     14.59 o 
  -7  11   6        6.03        5.69      1.14 o 
  -6  11   6       36.22       30.55      2.44 o 
  -5  11   6      216.70      213.08      6.29 o 
  -4  11   6      246.59      273.66      7.01 o 
  -3  11   6      161.48      141.68      4.93 o 
  -2  11   6     2478.28     2557.44     46.88 o 
  -1  11   6     3335.28     3319.07     58.14 o 
   0  11   6       41.84       34.55      2.47 o 
   1  11   6      723.32      713.22     10.39 o 
   2  11   6       77.93       82.08      3.64 o 
   3  11   6        2.69        3.87      1.06 o 
   4  11   6        0.56        2.84      1.13 o 
   5  11   6       72.67       72.47      3.13 o 
   6  11   6        3.66        3.48      0.57 o 
  -7  12   6       98.72       92.98      4.50 o 
  -6  12   6      218.25      217.89      6.66 o 
  -5  12   6      108.65      106.73      4.64 o 
  -4  12   6     1114.53     1144.10     18.92 o 
  -3  12   6      592.93      601.63     15.79 o 
  -2  12   6      409.49      384.12      8.21 o 
  -1  12   6      556.35      593.47      9.98 o 
   0  12   6     2731.39     2798.64     44.28 o 
   1  12   6        3.76        9.17      1.59 o 
   2  12   6     1086.82     1107.59     20.57 o 
   3  12   6      388.49      376.13      7.75 o 
   4  12   6      313.09      323.62      6.96 o 
   5  12   6        2.37        2.67      0.69 o 
  -7  13   6      306.49      309.26      8.16 o 
  -6  13   6       71.56       66.87      3.93 o 
  -5  13   6        9.42       13.27      1.25 o 
  -4  13   6        2.98        5.83      1.37 o 
  -3  13   6       77.23       76.58      3.94 o 
  -2  13   6       39.54       39.01      4.23 o 
  -1  13   6      312.48      298.15      7.35 o 
   0  13   6      840.69      836.76     20.90 o 
   1  13   6     1329.46     1389.98     26.73 o 
   2  13   6       22.89       20.92      2.24 o 
   3  13   6        4.45        6.21      2.02 o 
   4  13   6      155.09      138.04      4.79 o 
   5  13   6       33.73       33.85      2.41 o 
  -7  14   6       14.90        8.50      1.81 o 
  -6  14   6      551.65      559.90     12.23 o 
  -5  14   6      281.24      292.49      7.97 o 
  -4  14   6      153.83      151.46      5.70 o 
  -3  14   6      296.82      281.83      7.63 o 
  -2  14   6       59.99       65.72      3.74 o 
  -1  14   6        1.65        2.98      1.49 o 
   0  14   6      728.96      726.55     14.80 o 
   1  14   6        2.15        6.18      1.12 o 
   2  14   6      182.97      174.52      5.82 o 
   3  14   6      315.05      312.05      9.31 o 
   4  14   6      186.29      194.85      6.93 o 
   5  14   6       67.83       68.16      3.47 o 
  -6  15   6      276.29      274.34      8.49 o 
  -5  15   6      114.97      112.23      5.23 o 
  -4  15   6     1066.43     1063.05     25.38 o 
  -3  15   6        0.35        3.34      0.80 o 
  -2  15   6       68.03       69.16      3.96 o 
  -1  15   6      248.48      251.26      7.29 o 
   0  15   6      187.21      207.59      6.57 o 
   1  15   6      714.61      707.21     15.05 o 
   2  15   6        8.20        9.07      1.57 o 
   3  15   6       32.69       28.33      2.57 o 
   4  15   6      108.59      111.58      4.74 o 
  -6  16   6      290.23      288.05      8.51 o 
  -5  16   6     1608.53     1601.20     24.07 o 
  -4  16   6      124.03      112.42      7.41 o 
  -3  16   6       72.97       68.74      4.12 o 
  -2  16   6       17.14       22.48      1.85 o 
  -1  16   6      409.66      419.86     10.24 o 
   0  16   6       83.48       75.36      4.21 o 
   1  16   6       28.95       29.02      2.32 o 
   2  16   6       39.61       35.50      3.56 o 
   3  16   6      181.58      173.40      6.09 o 
   4  16   6      354.10      365.70      8.66 o 
  -5  17   6       97.86       91.48      5.03 o 
  -4  17   6      143.93      139.25      6.03 o 
  -3  17   6      476.20      465.63     11.01 o 
  -2  17   6        0.58        1.71      0.84 o 
  -1  17   6      720.22      712.66     17.08 o 
   0  17   6      409.68      408.07     10.30 o 
   1  17   6       68.96       68.52      5.03 o 
   2  17   6      227.09      240.74      7.36 o 
   3  17   6      217.11      228.68      7.26 o 
  -5  18   6        3.51        3.89      0.90 o 
  -4  18   6      449.04      439.43     13.28 o 
  -3  18   6      306.86      297.12      9.06 o 
  -2  18   6      641.78      646.75     13.40 o 
  -1  18   6       89.42       77.71      4.33 o 
   0  18   6      299.36      295.12     17.19 o 
   1  18   6      278.60      274.61     16.77 o 
   2  18   6       84.42       87.84      4.75 o 
   3  18   6       35.12       37.99      3.13 o 
  -4  19   6      141.48      135.51      6.32 o 
  -3  19   6       20.26       19.82      2.05 o 
  -2  19   6      207.65      197.56      7.36 o 
  -1  19   6      976.02      982.75     22.25 o 
   0  19   6        0.13        1.44      1.59 o 
   1  19   6      340.55      331.11      9.85 o 
   2  19   6      121.09      126.31      5.79 o 
  -2  20   6       10.32       10.01      1.81 o 
  -1  20   6      124.04      119.42      7.28 o 
   0  20   6      135.83      135.68      6.27 o 
   1  20   6       31.60       30.88      2.80 o 
  -9   0   7        1.27        4.13      1.22 o 
  -7   0   7     1644.87     1689.80     34.14 o 
  -5   0   7      332.75      374.66     10.29 o 
  -3   0   7     1892.52     1878.38     37.64 o 
  -1   0   7     3306.58     3135.40     49.23 o 
   1   0   7        1.32       14.14      1.59 o 
   3   0   7       38.97       44.88      2.47 o 
   5   0   7     1812.07     1877.48     32.08 o 
  -9   1   7       29.77       25.31      1.95 o 
  -8   1   7      476.41      460.67      7.86 o 
  -7   1   7      884.04      940.56     14.86 o 
  -6   1   7        0.46        5.27      0.81 o 
  -5   1   7       11.75       16.65      1.04 o 
  -4   1   7      295.88      279.57      5.23 o 
  -3   1   7      319.96      297.72      5.76 o 
  -2   1   7      780.58      721.83     12.19 o 
  -1   1   7      273.03      280.06      5.27 o 
   0   1   7      604.00      663.35     11.14 o 
   1   1   7      944.31      857.15     11.83 o 
   2   1   7        0.61        3.26      0.47 o 
   3   1   7       28.39       26.47      1.77 o 
   4   1   7       32.57       31.56      1.36 o 
   5   1   7      170.23      165.29      2.72 o 
  -9   2   7        0.87        3.43      0.66 o 
  -8   2   7       26.70       26.36      1.93 o 
  -7   2   7       67.39       68.42      2.92 o 
  -6   2   7     2944.19     3079.49     41.82 o 
  -5   2   7       38.84       34.56      2.01 o 
  -4   2   7      581.34      492.84      9.67 o 
  -3   2   7      273.38      264.56      4.98 o 
  -2   2   7      593.00      575.98      8.75 o 
  -1   2   7     1853.78     1956.11     23.09 o 
   0   2   7      155.76      122.10      3.30 o 
   1   2   7       44.57       39.91      1.81 o 
   2   2   7        0.39        1.11      0.60 o 
   3   2   7     1070.17     1063.10     15.17 o 
   4   2   7       79.16       63.05      1.91 o 
   5   2   7        2.56        2.01      0.51 o 
  -9   3   7       10.96        8.74      0.98 o 
  -8   3   7        3.71        4.04      0.63 o 
  -7   3   7      797.76      833.55     13.68 o 
  -6   3   7      403.41      426.31      6.91 o 
  -5   3   7        0.29        7.69      0.63 o 
  -4   3   7      460.16      451.19      8.17 o 
  -3   3   7      224.28      225.65      4.67 o 
  -2   3   7     2011.40     1831.79     21.41 o 
  -1   3   7       23.90       43.50      2.03 o 
   0   3   7     1028.54     1056.69     16.44 o 
   1   3   7     1161.85     1133.82     14.88 o 
   2   3   7      439.31      407.23      7.04 o 
   3   3   7      477.59      452.25      5.65 o 
   4   3   7      173.80      155.97      3.86 o 
   5   3   7      103.15       93.99      2.29 o 
  -9   4   7       79.73       78.26      3.30 o 
  -8   4   7        0.48        2.36      0.50 o 
  -7   4   7       85.69       76.82      3.18 o 
  -6   4   7      104.44       97.77      3.45 o 
  -5   4   7      177.53      150.82      4.11 o 
  -4   4   7      638.39      689.15     10.96 o 
  -3   4   7      263.72      232.35      4.80 o 
  -2   4   7      879.88      939.07     15.22 o 
  -1   4   7      293.06      256.89      5.20 o 
   0   4   7     2434.37     2353.56     27.13 o 
   1   4   7     1932.76     1967.29     20.78 o 
   2   4   7     4072.34     4105.23     49.55 o 
   3   4   7      106.99      100.32      2.71 o 
   4   4   7        1.29        3.51      0.47 o 
   5   4   7      198.57      188.61      3.50 o 
   6   4   7        0.61        0.86      0.33 o 
  -8   5   7       16.67       16.68      1.61 o 
  -7   5   7        1.74        2.34      0.80 o 
  -6   5   7      147.83      150.79      4.33 o 
  -5   5   7      918.82      847.95     11.30 o 
  -4   5   7       69.31       90.31      3.20 o 
  -3   5   7       12.40        8.39      1.21 o 
  -2   5   7      928.38      858.20     16.03 o 
  -1   5   7     2241.61     2165.57     24.22 o 
   0   5   7      436.56      414.64      7.39 o 
   1   5   7     6537.27     6494.64     87.54 o 
   2   5   7      986.48     1022.72     17.42 o 
   3   5   7       35.61       29.83      1.88 o 
   4   5   7      453.91      455.28      6.62 o 
   5   5   7      110.81      104.19      3.27 o 
   6   5   7        1.73        2.47      0.77 o 
  -8   6   7        8.14       12.73      1.20 o 
  -7   6   7       25.48       30.13      1.91 o 
  -6   6   7      292.05      290.25      6.03 o 
  -5   6   7       17.59       18.24      1.38 o 
  -4   6   7       93.33       74.38      3.47 o 
  -3   6   7     1370.50     1327.12     16.21 o 
  -2   6   7     2427.73     2581.65     32.52 o 
  -1   6   7      841.33      852.98     12.54 o 
   0   6   7      206.19      203.30      4.37 o 
   1   6   7      105.90       93.19      2.95 o 
   2   6   7     1111.38     1143.69     19.02 o 
   3   6   7     1504.57     1513.29     31.53 o 
   4   6   7        5.10        4.21      0.76 o 
   5   6   7      110.87      110.60      3.64 o 
   6   6   7        0.12        0.89      0.49 o 
  -8   7   7        0.00        2.55      1.34 o 
  -7   7   7       48.00       44.85      2.56 o 
  -6   7   7       55.75       46.55      2.54 o 
  -5   7   7     1396.37     1434.95     21.86 o 
  -4   7   7      989.49      973.44     15.23 o 
  -3   7   7      994.32     1034.32     15.79 o 
  -2   7   7      761.19      661.53     10.73 o 
  -1   7   7      680.38      695.35     10.96 o 
   0   7   7      397.75      405.87      7.54 o 
   1   7   7      612.68      590.95      9.60 o 
   2   7   7     3461.61     3507.78     68.58 o 
   3   7   7       76.29       71.96      3.63 o 
   4   7   7      101.79       97.98      3.34 o 
   5   7   7      312.17      312.16      6.41 o 
   6   7   7       38.19       37.45      3.27 o 
  -8   8   7       64.03       48.18      3.25 o 
  -7   8   7       21.64       21.54      2.59 o 
  -6   8   7      721.76      733.55     12.88 o 
  -5   8   7      571.33      595.65      8.65 o 
  -4   8   7      621.81      590.86      8.44 o 
  -3   8   7      112.64      108.43      3.66 o 
  -2   8   7     1020.18     1016.22     15.60 o 
  -1   8   7      628.87      641.16     10.53 o 
   0   8   7      667.96      618.25     10.18 o 
   1   8   7      420.86      393.00      7.48 o 
   2   8   7       72.25       60.19      2.92 o 
   3   8   7       18.37       20.70      1.46 o 
   4   8   7       59.72       55.75      2.70 o 
   5   8   7       66.97       54.94      2.36 o 
   6   8   7      360.29      321.95      5.17 o 
  -8   9   7      163.46      182.85      6.11 o 
  -7   9   7       13.48       14.24      1.58 o 
  -6   9   7       29.40       30.18      2.05 o 
  -5   9   7       10.76       11.39      0.95 o 
  -4   9   7     1186.15     1253.73     19.58 o 
  -3   9   7     3395.35     3444.34     46.07 o 
  -2   9   7      244.18      257.21      5.51 o 
  -1   9   7      711.89      753.39     12.03 o 
   0   9   7      251.47      220.91      4.97 o 
   1   9   7       62.85       45.71      2.69 o 
   2   9   7       56.32       49.99      2.78 o 
   3   9   7      742.88      749.66     13.51 o 
   4   9   7      548.95      557.06     12.68 o 
   5   9   7       15.73       13.39      1.29 o 
   6   9   7       39.42       39.66      1.73 o 
  -8  10   7      793.00      776.01     12.57 o 
  -7  10   7       75.89       71.55      3.95 o 
  -6  10   7        5.23        7.53      1.08 o 
  -5  10   7      276.77      255.49      6.97 o 
  -4  10   7      672.18      708.46     14.98 o 
  -3  10   7        3.62        5.80      0.81 o 
  -2  10   7     1120.31     1084.24     17.39 o 
  -1  10   7      287.11      258.58      6.49 o 
   0  10   7     2732.23     2754.48     43.38 o 
   1  10   7      332.09      310.36      6.93 o 
   2  10   7      687.35      689.53     14.07 o 
   3  10   7       45.47       52.61      2.96 o 
   4  10   7      156.00      153.92      4.75 o 
   5  10   7      156.11      144.36      4.19 o 
  -7  11   7      328.54      316.97      8.66 o 
  -6  11   7      156.48      145.06      5.51 o 
  -5  11   7       28.96       29.93      2.11 o 
  -4  11   7     1690.92     1821.70     26.77 o 
  -3  11   7     1004.26     1019.38     19.70 o 
  -2  11   7       74.85       57.40      3.30 o 
  -1  11   7      339.61      360.33      7.85 o 
   0  11   7      158.40      119.30      4.55 o 
   1  11   7       99.75      109.75      4.34 o 
   2  11   7     1597.23     1591.35     28.42 o 
   3  11   7      395.15      407.29      8.02 o 
   4  11   7      158.52      165.15      6.24 o 
   5  11   7      322.00      316.20      7.10 o 
  -7  12   7      173.68      166.66      6.18 o 
  -6  12   7      189.26      187.50      6.37 o 
  -5  12   7       55.71       60.71      3.67 o 
  -4  12   7      277.64      264.64      7.38 o 
  -3  12   7       20.21       28.38      2.02 o 
  -2  12   7      505.52      499.19      9.59 o 
  -1  12   7        0.69        3.67      0.92 o 
   0  12   7      351.33      302.01      7.36 o 
   1  12   7       44.03       47.56      3.06 o 
   2  12   7      165.56      166.05      5.43 o 
   3  12   7        2.38        2.98      0.81 o 
   4  12   7      248.45      252.07      7.76 o 
   5  12   7      115.42      102.55      3.92 o 
  -7  13   7      223.70      216.29      7.19 o 
  -6  13   7        0.09        2.82      1.03 o 
  -5  13   7     2236.99     2358.30     25.54 o 
  -4  13   7      655.20      671.60     14.73 o 
  -3  13   7       61.83       59.85      3.67 o 
  -2  13   7      279.45      272.49      7.38 o 
  -1  13   7       40.55       42.67      3.14 o 
   0  13   7      103.14      111.81      4.71 o 
   1  13   7       64.78       72.18      4.20 o 
   2  13   7      416.97      437.74      9.47 o 
   3  13   7      352.31      347.82      7.96 o 
   4  13   7        0.83        3.54      0.74 o 
   5  13   7      214.16      214.24      9.13 o 
  -6  14   7      101.38       90.58      4.71 o 
  -5  14   7        0.11        2.38      0.76 o 
  -4  14   7       21.40       24.20      2.02 o 
  -3  14   7       26.73       32.41      3.44 o 
  -2  14   7      105.77      109.12      4.84 o 
  -1  14   7     1314.33     1344.18     21.84 o 
   0  14   7      471.99      451.41     10.08 o 
   1  14   7      558.19      548.85     12.70 o 
   2  14   7        6.97        5.18      1.24 o 
   3  14   7      227.39      223.81      8.12 o 
   4  14   7        0.97        2.51      0.73 o 
  -6  15   7      323.56      309.86      8.80 o 
  -5  15   7       37.86       34.35      3.02 o 
  -4  15   7      305.13      303.00      8.46 o 
  -3  15   7      251.94      231.90      7.34 o 
  -2  15   7       37.55       40.68      2.98 o 
  -1  15   7        5.57        6.01      1.00 o 
   0  15   7       18.46       13.87      1.25 o 
   1  15   7      523.20      529.09     13.89 o 
   2  15   7        0.58        2.67      0.77 o 
   3  15   7      107.18      100.31      8.36 o 
   4  15   7      588.76      608.02     10.81 o 
  -5  16   7      217.40      216.85      7.53 o 
  -4  16   7      171.02      157.59      6.36 o 
  -3  16   7      441.73      431.62     12.29 o 
  -2  16   7      347.75      343.89      9.03 o 
  -1  16   7      184.59      180.82      6.57 o 
   0  16   7      640.09      662.61     16.09 o 
   1  16   7      174.38      152.97      5.98 o 
   2  16   7      297.61      275.21     12.85 o 
   3  16   7        5.65        5.69      1.11 o 
  -5  17   7      341.01      348.05      9.73 o 
  -4  17   7       59.15       56.30      4.00 o 
  -3  17   7       22.86       18.30      1.46 o 
  -2  17   7      512.58      514.87     11.89 o 
  -1  17   7       18.04       14.98      1.65 o 
   0  17   7      183.31      180.73      6.71 o 
   1  17   7       52.51       50.19      3.69 o 
   2  17   7      169.46      170.09      7.86 o 
   3  17   7      110.56       94.51      4.85 o 
  -4  18   7       10.12       11.12      1.14 o 
  -3  18   7        3.04        3.94      1.01 o 
  -2  18   7      534.68      542.52     12.88 o 
  -1  18   7     1421.15     1463.00     25.15 o 
   0  18   7      147.83      146.20      6.25 o 
   1  18   7        9.80       10.36      1.90 o 
   2  18   7       42.49       45.25      6.11 o 
  -3  19   7      149.21      141.86      6.47 o 
  -2  19   7       56.91       47.98      3.88 o 
  -1  19   7      389.88      401.57     10.54 o 
   0  19   7       68.40       58.96      5.07 o 
   1  19   7      306.43      295.06     13.23 o 
  -8   0   8       10.74       10.16      1.69 o 
  -6   0   8      946.08      973.92     19.93 o 
  -4   0   8     2042.07     2074.23     39.33 o 
  -2   0   8     7188.36     7186.86    123.99 o 
   0   0   8      109.34      107.11      4.50 o 
   2   0   8      590.41      609.59     13.27 o 
   4   0   8      398.53      411.99      8.01 o 
  -9   1   8      494.16      499.91      8.32 o 
  -8   1   8        2.83        3.34      0.69 o 
  -7   1   8      213.60      223.82      5.43 o 
  -6   1   8      805.87      829.80     12.65 o 
  -5   1   8      282.47      281.03      5.72 o 
  -4   1   8      647.50      656.61     10.80 o 
  -3   1   8     9280.87     9502.76     81.01 o 
  -2   1   8     2772.95     2718.46     28.19 o 
  -1   1   8      201.09      217.61      5.46 o 
   0   1   8      831.58      867.61     12.50 o 
   1   1   8      110.76       91.27      2.85 o 
   2   1   8       14.92       10.60      0.71 o 
   3   1   8      537.55      501.61      8.12 o 
   4   1   8        1.54        4.04      0.58 o 
   5   1   8        3.47        2.33      0.49 o 
  -8   2   8       35.36       32.46      2.30 o 
  -7   2   8      380.66      377.86      7.02 o 
  -6   2   8       53.62       53.07      2.72 o 
  -5   2   8      418.59      438.30      7.17 o 
  -4   2   8      527.96      513.38      9.21 o 
  -3   2   8       62.73       53.43      2.51 o 
  -2   2   8     1863.17     1951.33     21.56 o 
  -1   2   8     2518.00     2658.65     27.50 o 
   0   2   8      357.59      313.88      5.35 o 
   1   2   8     1896.30     1977.30     25.82 o 
   2   2   8     1215.13     1156.39     20.83 o 
   3   2   8      445.78      425.60      6.29 o 
   4   2   8      775.35      794.32     11.55 o 
   5   2   8       75.13       76.06      2.29 o 
  -8   3   8      376.98      395.22      8.02 o 
  -7   3   8      227.57      217.88      5.42 o 
  -6   3   8        1.85        3.23      0.71 o 
  -5   3   8       21.10       22.17      1.88 o 
  -4   3   8      308.69      279.68      5.66 o 
  -3   3   8      138.71      127.75      3.77 o 
  -2   3   8      413.63      412.29      7.76 o 
  -1   3   8     2239.17     2078.49     22.54 o 
   0   3   8      113.06      144.96      3.71 o 
   1   3   8      495.64      479.87      8.20 o 
   2   3   8      969.55      847.69     12.53 o 
   3   3   8     1536.22     1578.54     24.13 o 
   4   3   8       13.72       17.46      1.19 o 
   5   3   8      625.31      663.99     12.56 o 
   6   3   8        4.74        4.66      0.66 o 
  -8   4   8      160.52      158.15      4.80 o 
  -7   4   8      244.03      237.68      5.73 o 
  -6   4   8      150.16      144.95      4.41 o 
  -5   4   8        0.03        3.61      0.84 o 
  -4   4   8      506.40      533.89      9.55 o 
  -3   4   8      690.10      670.34     10.97 o 
  -2   4   8       38.60       43.42      2.25 o 
  -1   4   8       52.57       75.88      2.83 o 
   0   4   8       88.42       78.20      2.82 o 
   1   4   8     1185.42     1131.10     16.34 o 
   2   4   8     1084.89     1102.91     16.50 o 
   3   4   8      259.56      244.50      4.93 o 
   4   4   8        1.28        1.86      0.55 o 
   5   4   8       83.63       81.91      2.58 o 
   6   4   8       32.17       34.61      2.19 o 
  -8   5   8      135.34      121.92      4.28 o 
  -7   5   8      772.15      800.44     15.18 o 
  -6   5   8       30.11       28.14      2.01 o 
  -5   5   8     1251.81     1251.42     19.70 o 
  -4   5   8        5.73        9.89      0.82 o 
  -3   5   8      108.68      115.77      3.68 o 
  -2   5   8     1363.33     1391.99     20.82 o 
  -1   5   8     1234.62     1240.10     11.26 o 
   0   5   8      412.13      415.27      7.72 o 
   1   5   8        2.89       10.41      0.73 o 
   2   5   8     1511.47     1571.60     22.76 o 
   3   5   8       49.29       46.27      2.09 o 
   4   5   8        1.92        3.98      0.81 o 
   5   5   8       16.83       17.69      1.35 o 
   6   5   8      868.44      885.54     12.33 o 
  -8   6   8       20.47       19.45      1.88 o 
  -7   6   8      107.53      102.85      3.96 o 
  -6   6   8     1321.21     1362.58     20.50 o 
  -5   6   8      544.99      586.44      8.70 o 
  -4   6   8      315.11      328.52      6.40 o 
  -3   6   8       20.94       33.89      2.12 o 
  -2   6   8      269.94      273.98      5.58 o 
  -1   6   8      825.81      767.81     12.00 o 
   0   6   8      926.54      992.09     15.10 o 
   1   6   8     1346.11     1371.93     19.37 o 
   2   6   8       21.89       20.93      1.83 o 
   3   6   8      305.10      305.17      6.26 o 
   4   6   8       68.75       69.59      2.89 o 
   5   6   8       22.60       22.57      1.57 o 
   6   6   8      104.65       99.45      4.82 o 
  -8   7   8       39.74       46.89      2.81 o 
  -7   7   8      338.56      342.07      7.09 o 
  -6   7   8       58.64       54.12      2.90 o 
  -5   7   8       18.69       23.89      1.75 o 
  -4   7   8      666.72      685.79      9.35 o 
  -3   7   8       52.47       30.46      2.07 o 
  -2   7   8      134.69       95.35      3.42 o 
  -1   7   8      166.90      146.45      4.12 o 
   0   7   8     1945.86     1955.61     26.40 o 
   1   7   8     1493.70     1545.99     22.49 o 
   2   7   8       78.46       81.96      2.97 o 
   3   7   8        3.92        5.92      0.85 o 
   4   7   8       32.91       31.34      2.10 o 
   5   7   8      407.62      424.59     14.02 o 
  -8   8   8        0.50        2.42      0.92 o 
  -7   8   8       61.91       61.71      3.21 o 
  -6   8   8      424.60      446.72     10.39 o 
  -5   8   8      293.56      283.79      6.38 o 
  -4   8   8     1360.94     1365.05     21.36 o 
  -3   8   8        3.40        8.26      1.04 o 
  -2   8   8      627.63      600.44      8.96 o 
  -1   8   8      461.87      449.18      8.63 o 
   0   8   8      649.67      652.38      8.61 o 
   1   8   8       13.23       21.52      1.78 o 
   2   8   8       61.45       54.92      2.95 o 
   3   8   8      664.76      687.73     13.29 o 
   4   8   8      507.98      535.55     11.94 o 
   5   8   8        0.22        4.30      0.90 o 
  -8   9   8      165.94      147.67      5.77 o 
  -7   9   8       30.20       27.69      2.18 o 
  -6   9   8       21.22       21.13      1.90 o 
  -5   9   8      854.49      836.92     14.53 o 
  -4   9   8       84.72       83.79      3.55 o 
  -3   9   8      342.31      302.78      6.37 o 
  -2   9   8      118.61      100.58      3.67 o 
  -1   9   8      883.63      904.83     15.17 o 
   0   9   8     1770.57     1741.02     25.37 o 
   1   9   8      193.55      193.71      5.59 o 
   2   9   8      212.52      211.38      6.66 o 
   3   9   8      195.34      203.88      5.56 o 
   4   9   8      990.83      981.37     19.45 o 
   5   9   8       11.53        6.77      1.22 o 
  -7  10   8        0.76        2.77      0.85 o 
  -6  10   8      292.78      273.81      7.63 o 
  -5  10   8     1307.15     1358.29     20.96 o 
  -4  10   8       12.50       16.21      1.34 o 
  -3  10   8      320.45      311.54      6.56 o 
  -2  10   8      494.51      455.47      7.85 o 
  -1  10   8      684.90      670.81      9.33 o 
   0  10   8        3.00        5.20      0.99 o 
   1  10   8      266.96      259.30      6.62 o 
   2  10   8       34.97       36.15      2.97 o 
   3  10   8       94.06       88.54      3.88 o 
   4  10   8        2.93        3.10      1.20 o 
   5  10   8      109.45       99.03      3.64 o 
  -7  11   8       17.74       12.73      1.56 o 
  -6  11   8        0.64        2.56      0.77 o 
  -5  11   8       17.35       13.52      1.20 o 
  -4  11   8       30.44       29.72      2.24 o 
  -3  11   8       38.84       38.12      3.80 o 
  -2  11   8       53.06       42.40      3.01 o 
  -1  11   8        1.83        4.14      0.81 o 
   0  11   8     1030.22     1070.58     20.48 o 
   1  11   8      729.75      748.92     17.69 o 
   2  11   8      181.95      172.44      5.54 o 
   3  11   8      360.56      363.29      7.90 o 
   4  11   8      107.80       93.53      4.02 o 
   5  11   8        1.18        2.77      0.80 o 
  -7  12   8        3.16        6.31      1.20 o 
  -6  12   8      652.59      653.56     13.51 o 
  -5  12   8       16.70       17.51      1.68 o 
  -4  12   8      556.30      557.05     13.08 o 
  -3  12   8       40.79       39.34      3.25 o 
  -2  12   8      173.43      152.01      5.61 o 
  -1  12   8        2.59        2.14      0.83 o 
   0  12   8     1012.97     1065.70     18.23 o 
   1  12   8      133.21      146.71      5.36 o 
   2  12   8      340.15      347.63      8.08 o 
   3  12   8      567.57      575.39     11.32 o 
   4  12   8      431.27      462.52     12.10 o 
  -6  13   8       20.57       17.97      1.63 o 
  -5  13   8      382.92      381.81      9.66 o 
  -4  13   8      122.51      121.80      6.00 o 
  -3  13   8        3.46        6.61      1.19 o 
  -2  13   8        4.63        5.06      1.41 o 
  -1  13   8      382.24      369.12      8.77 o 
   0  13   8     1298.24     1259.30     26.36 o 
   1  13   8      290.43      290.74     11.19 o 
   2  13   8       83.34       81.68      4.18 o 
   3  13   8      122.60      107.92      4.70 o 
   4  13   8        2.44        3.80      1.19 o 
  -6  14   8      642.42      641.39     12.66 o 
  -5  14   8      285.59      270.11      8.20 o 
  -4  14   8      486.83      494.65     13.33 o 
  -3  14   8       61.71       63.14      3.95 o 
  -2  14   8      402.37      376.61      9.17 o 
  -1  14   8      847.50      878.73     20.27 o 
   0  14   8      249.81      254.16      7.45 o 
   1  14   8       19.35       23.16      1.68 o 
   2  14   8      298.10      291.17      7.88 o 
   3  14   8       71.37       71.57      4.01 o 
   4  14   8      372.83      384.45      8.59 o 
  -6  15   8       27.25       22.82      2.43 o 
  -5  15   8      669.14      679.63     17.17 o 
  -4  15   8       23.51       25.22      2.19 o 
  -3  15   8       28.59       27.91      2.14 o 
  -2  15   8       75.45       85.93      4.53 o 
  -1  15   8     1702.73     1715.41     33.46 o 
   0  15   8      270.32      256.84      8.16 o 
   1  15   8       14.35       17.69      1.89 o 
   2  15   8      188.19      169.27      6.23 o 
   3  15   8        0.71        1.41      1.27 o 
  -5  16   8       12.00       13.74      1.69 o 
  -4  16   8      413.50      420.23     11.18 o 
  -3  16   8      393.46      397.22     10.51 o 
  -2  16   8      347.40      350.05      9.58 o 
  -1  16   8       37.14       34.57      2.95 o 
   0  16   8       21.67       23.51      2.32 o 
   1  16   8       55.79       57.22      3.82 o 
   2  16   8      758.71      779.53     23.13 o 
  -4  17   8      631.11      628.06     13.10 o 
  -3  17   8      227.22      235.40      8.15 o 
  -2  17   8      130.53      129.45      6.02 o 
  -1  17   8      135.54      133.30      5.96 o 
   0  17   8       37.75       41.63      3.47 o 
   1  17   8      169.58      175.07      6.74 o 
   2  17   8      129.27      109.62      6.51 o 
  -3  18   8      129.56      134.59      6.31 o 
  -2  18   8      111.46      113.26      5.72 o 
  -1  18   8      297.91      286.63      9.32 o 
   0  18   8       23.02       18.66      1.99 o 
   1  18   8      264.87      264.46      8.46 o 
  -1  19   8       57.00       59.40      4.87 o 
  -7   0   9        1.67        4.95      1.48 o 
  -5   0   9      356.81      369.43      9.87 o 
  -3   0   9      150.57      160.56      6.27 o 
  -1   0   9     1001.30     1012.44     21.81 o 
   1   0   9      403.85      387.30      8.77 o 
   3   0   9      782.62      899.35     25.09 o 
   5   0   9      850.80      856.72     19.59 o 
  -8   1   9      203.33      196.94      5.52 o 
  -7   1   9      265.47      256.78      6.13 o 
  -6   1   9        4.43        8.90      0.97 o 
  -5   1   9      714.78      724.70     13.11 o 
  -4   1   9     1104.36     1085.87     17.38 o 
  -3   1   9        0.76        2.88      0.70 o 
  -2   1   9       61.08       52.22      2.55 o 
  -1   1   9      301.04      277.14      5.48 o 
   0   1   9      838.12      805.97     13.92 o 
   1   1   9     1291.12     1290.77     19.12 o 
   2   1   9     1550.89     1656.54     23.72 o 
   3   1   9      326.97      326.04      5.43 o 
   4   1   9       41.60       44.30      1.96 o 
   5   1   9       82.98       73.42      2.12 o 
  -8   2   9        3.25        3.84      0.78 o 
  -7   2   9       98.79       88.30      3.70 o 
  -6   2   9       36.57       36.11      2.44 o 
  -5   2   9     1967.75     2002.35     29.28 o 
  -4   2   9       22.51       22.64      1.88 o 
  -3   2   9      530.64      513.01      9.41 o 
  -2   2   9     2407.18     2306.47     30.59 o 
  -1   2   9      433.77      390.56      7.66 o 
   0   2   9      929.58      932.49     14.41 o 
   1   2   9      135.88      133.05      3.71 o 
   2   2   9       41.03       50.82      2.29 o 
   3   2   9       92.96      105.81      3.13 o 
   4   2   9       68.74       53.91      2.13 o 
   5   2   9       70.08       61.88      2.34 o 
  -8   3   9        6.25        7.15      1.03 o 
  -7   3   9       48.62       50.86      2.90 o 
  -6   3   9     2764.00     2835.34     24.71 o 
  -5   3   9     1242.01     1273.50     20.25 o 
  -4   3   9      241.25      216.86      5.32 o 
  -3   3   9      514.70      514.04      9.50 o 
  -2   3   9       97.88       94.95      3.39 o 
  -1   3   9      726.44      694.05     11.60 o 
   0   3   9      121.86      127.79      3.76 o 
   1   3   9     2814.01     2850.80     38.18 o 
   2   3   9       26.29       28.54      1.78 o 
   3   3   9      411.48      403.53      6.14 o 
   4   3   9       41.46       45.71      2.02 o 
   5   3   9       80.19       74.24      2.59 o 
  -8   4   9      192.43      189.03      5.56 o 
  -7   4   9        3.26        4.89      0.86 o 
  -6   4   9      942.75      951.21     15.84 o 
  -5   4   9        1.72        4.31      0.86 o 
  -4   4   9        5.34        9.75      1.06 o 
  -3   4   9      322.83      311.20      6.23 o 
  -2   4   9     1107.37     1141.90     17.30 o 
  -1   4   9       79.95       65.84      2.81 o 
   0   4   9      850.29      813.21     12.53 o 
   1   4   9      463.47      452.00      6.89 o 
   2   4   9      408.04      387.33      6.24 o 
   3   4   9       64.06       63.55      2.53 o 
   4   4   9        2.57        4.69      0.63 o 
   5   4   9       66.58       63.95      2.53 o 
  -8   5   9        4.81        3.82      0.75 o 
  -7   5   9     1002.47     1010.22     13.50 o 
  -6   5   9        0.82        3.12      0.89 o 
  -5   5   9       47.01       42.34      2.75 o 
  -4   5   9     1266.45     1252.30     19.92 o 
  -3   5   9      145.07      161.49      4.56 o 
  -2   5   9      255.25      261.91      5.67 o 
  -1   5   9      307.02      255.46      5.50 o 
   0   5   9     1577.28     1630.88     23.73 o 
   1   5   9        8.99        5.28      0.95 o 
   2   5   9      141.84      131.29      3.76 o 
   3   5   9      507.52      514.00      9.16 o 
   4   5   9      101.40      102.89      3.60 o 
   5   5   9      114.00      116.88      3.48 o 
  -8   6   9        6.20        6.96      1.13 o 
  -7   6   9       80.67       81.65      3.79 o 
  -6   6   9      262.13      262.01      6.31 o 
  -5   6   9      716.08      707.97     12.00 o 
  -4   6   9     1530.44     1561.48     23.91 o 
  -3   6   9     1345.40     1343.42     20.79 o 
  -2   6   9       13.01       21.38      1.72 o 
  -1   6   9      471.00      449.44      7.34 o 
   0   6   9     1668.59     1664.97     24.30 o 
   1   6   9      803.38      833.31     14.00 o 
   2   6   9       43.22       41.55      2.44 o 
   3   6   9       24.67       24.16      1.71 o 
   4   6   9       11.83       13.34      1.38 o 
   5   6   9       26.70       27.55      1.87 o 
  -8   7   9      183.18      186.51      5.65 o 
  -7   7   9      288.28      297.73      7.16 o 
  -6   7   9      530.32      545.16     12.19 o 
  -5   7   9      556.24      536.82     10.74 o 
  -4   7   9      345.88      341.51      6.99 o 
  -3   7   9     1888.32     1964.36     28.95 o 
  -2   7   9        4.94        4.36      0.94 o 
  -1   7   9     1781.95     1832.53     26.66 o 
   0   7   9        0.56        2.77      0.79 o 
   1   7   9        0.05        2.76      0.59 o 
   2   7   9      423.62      441.14      7.17 o 
   3   7   9      276.63      280.29      6.48 o 
   4   7   9      358.25      341.35      8.09 o 
   5   7   9        0.28        2.38      0.68 o 
  -7   8   9      146.74      151.73      5.10 o 
  -6   8   9      267.39      268.39      6.57 o 
  -5   8   9      467.06      477.88     10.14 o 
  -4   8   9      569.67      593.50     10.59 o 
  -3   8   9      140.65      138.87      4.47 o 
  -2   8   9     1719.57     1726.58     25.93 o 
  -1   8   9     1273.41     1281.44     20.50 o 
   0   8   9      196.05      188.90      4.94 o 
   1   8   9       89.42       84.99      3.33 o 
   2   8   9        4.97        6.28      0.76 o 
   3   8   9      425.22      433.79     13.16 o 
   4   8   9      107.98       99.08      3.94 o 
   5   8   9       58.37       56.61      2.81 o 
  -7   9   9       10.53       10.66      1.30 o 
  -6   9   9       17.59       19.11      1.61 o 
  -5   9   9      428.86      425.29      9.87 o 
  -4   9   9      185.04      194.74      5.47 o 
  -3   9   9      454.38      496.38      8.52 o 
  -2   9   9      211.58      199.60      5.37 o 
  -1   9   9       37.72       47.25      2.70 o 
   0   9   9      224.38      225.93      5.50 o 
   1   9   9        5.19        7.87      0.76 o 
   2   9   9      246.76      254.26      6.59 o 
   3   9   9       48.93       45.38      2.92 o 
   4   9   9      747.89      782.71     17.08 o 
  -7  10   9        7.71        5.12      1.26 o 
  -6  10   9       18.46       13.91      1.32 o 
  -5  10   9        0.29        3.40      0.88 o 
  -4  10   9        2.11        4.59      1.07 o 
  -3  10   9       78.50       74.42      3.49 o 
  -2  10   9     1311.06     1412.00     19.35 o 
  -1  10   9       34.48       28.73      2.39 o 
   0  10   9      762.29      805.84     12.90 o 
   1  10   9      141.45      132.55      5.03 o 
   2  10   9       27.06       22.70      2.23 o 
   3  10   9       91.54       93.14      4.16 o 
   4  10   9     1341.04     1360.01     29.33 o 
  -7  11   9        5.41        6.73      1.43 o 
  -6  11   9       85.64       86.57      4.66 o 
  -5  11   9      184.58      180.19      6.48 o 
  -4  11   9       94.23       92.53      3.99 o 
  -3  11   9      406.69      417.08      8.15 o 
  -2  11   9        0.40        4.06      1.06 o 
  -1  11   9      111.57      115.57      4.93 o 
   0  11   9       38.27       34.02      2.73 o 
   1  11   9       94.64       96.19      4.44 o 
   2  11   9       13.74       14.23      1.51 o 
   3  11   9      137.25      137.77      5.19 o 
   4  11   9       66.96       65.69      3.56 o 
  -6  12   9       30.04       25.61      2.81 o 
  -5  12   9      132.07      124.51      5.56 o 
  -4  12   9      480.89      504.59     13.42 o 
  -3  12   9       34.10       36.10      2.73 o 
  -2  12   9     1067.19     1081.77     20.73 o 
  -1  12   9      429.60      425.55     10.94 o 
   0  12   9      480.87      492.40     13.04 o 
   1  12   9       13.53       11.62      1.41 o 
   2  12   9       18.22       15.62      1.75 o 
   3  12   9      434.98      424.05      9.84 o 
   4  12   9        2.62        1.55      0.93 o 
  -6  13   9        2.82        3.16      1.00 o 
  -5  13   9       88.62       84.15      4.73 o 
  -4  13   9       15.15       16.10      1.66 o 
  -3  13   9      303.54      285.95      8.13 o 
  -2  13   9       19.56       22.11      1.88 o 
  -1  13   9     2299.75     2347.86     54.34 o 
   0  13   9       70.92       68.84      4.03 o 
   1  13   9       23.91       23.31      2.17 o 
   2  13   9        1.79        3.60      1.10 o 
   3  13   9       53.98       51.50      3.44 o 
  -6  14   9       21.21       18.09      1.92 o 
  -5  14   9      131.54      125.58      5.93 o 
  -4  14   9       84.51       71.31      4.42 o 
  -3  14   9       71.27       77.08      4.49 o 
  -2  14   9       20.35       19.18      1.71 o 
  -1  14   9       68.77       63.11      3.99 o 
   0  14   9      841.56      818.82     21.44 o 
   1  14   9      885.70      890.04     15.23 o 
   2  14   9      170.55      159.48      6.08 o 
   3  14   9      126.73      122.08      5.27 o 
  -5  15   9       22.31       18.20      1.95 o 
  -4  15   9      140.35      140.86      6.20 o 
  -3  15   9      329.08      326.80      9.61 o 
  -2  15   9        2.45        7.33      1.40 o 
  -1  15   9       47.88       42.66      3.25 o 
   0  15   9     1173.02     1168.70     19.69 o 
   1  15   9       46.69       37.80      3.20 o 
   2  15   9        6.54        3.57      1.12 o 
  -4  16   9      507.35      505.22     11.78 o 
  -3  16   9      231.80      226.96      8.07 o 
  -2  16   9      302.00      290.29      8.91 o 
  -1  16   9       55.40       50.67      3.80 o 
   0  16   9       50.86       53.11      3.87 o 
   1  16   9        5.74        5.79      1.13 o 
  -3  17   9     1359.42     1363.74     24.21 o 
  -2  17   9       26.73       27.77      2.47 o 
  -1  17   9      381.34      377.38     10.18 o 
   0  17   9        6.46        8.32      1.30 o 
   1  17   9      475.31      454.96     11.01 o 
  -8   0  10       40.35       30.40      3.37 o 
  -6   0  10      981.94     1017.15     27.36 o 
  -4   0  10      878.24      904.55     22.20 o 
  -2   0  10     6002.72     6057.61    115.69 o 
   0   0  10        0.01        2.08      0.77 o 
   2   0  10      838.68      821.18     21.70 o 
   4   0  10       97.68      111.41      4.56 o 
  -8   1  10       87.88       85.13      3.96 o 
  -7   1  10       34.25       34.22      2.41 o 
  -6   1  10       24.27       25.00      1.87 o 
  -5   1  10       16.91       23.37      1.62 o 
  -4   1  10       87.69       90.11      3.62 o 
  -3   1  10     1861.29     1898.42     28.62 o 
  -2   1  10      137.26      137.27      4.22 o 
  -1   1  10     1176.55     1244.52     19.33 o 
   0   1  10       74.40       70.21      2.95 o 
   1   1  10      164.57      136.37      3.95 o 
   2   1  10       78.00       69.90      2.84 o 
   3   1  10       17.67       14.05      1.14 o 
   4   1  10        0.56        1.79      0.48 o 
   5   1  10      554.91      560.14      9.87 o 
  -8   2  10      109.92      114.53      4.52 o 
  -7   2  10      911.88      884.43     12.82 o 
  -6   2  10      301.96      310.51      6.96 o 
  -5   2  10      656.63      689.74     11.83 o 
  -4   2  10      128.54      137.70      4.47 o 
  -3   2  10        9.43        9.73      0.99 o 
  -2   2  10      485.46      471.25      7.76 o 
  -1   2  10      986.52      971.31     15.94 o 
   0   2  10      138.86      134.31      4.04 o 
   1   2  10       73.47       63.53      2.79 o 
   2   2  10       43.47       42.51      2.39 o 
   3   2  10      325.17      328.31      5.82 o 
   4   2  10        3.06        2.33      0.55 o 
   5   2  10      349.33      354.65      7.85 o 
  -8   3  10       77.23       69.14      3.79 o 
  -7   3  10      477.64      483.12      9.28 o 
  -6   3  10        0.23        2.85      1.05 o 
  -5   3  10      206.65      201.27      5.50 o 
  -4   3  10        0.11        3.92      0.91 o 
  -3   3  10     1204.00     1155.54     21.79 o 
  -2   3  10      477.82      467.21      7.73 o 
  -1   3  10     1512.24     1536.54     22.98 o 
   0   3  10       20.07       23.88      1.79 o 
   1   3  10      100.58      110.47      3.65 o 
   2   3  10        0.78        2.33      0.56 o 
   3   3  10       17.57       12.75      1.36 o 
   4   3  10       34.93       37.52      1.96 o 
   5   3  10       11.82       10.74      1.20 o 
  -8   4  10       27.14       22.42      1.84 o 
  -7   4  10      418.99      398.20      8.45 o 
  -6   4  10     1353.62     1395.27     25.15 o 
  -5   4  10      167.23      156.89      4.95 o 
  -4   4  10      113.89      111.00      4.07 o 
  -3   4  10      598.67      659.57     16.59 o 
  -2   4  10       40.64       38.63      2.41 o 
  -1   4  10      497.71      506.19      8.01 o 
   0   4  10       44.38       32.71      2.22 o 
   1   4  10       87.87      105.34      3.63 o 
   2   4  10        2.30        3.43      0.75 o 
   3   4  10       87.69       89.79      3.17 o 
   4   4  10       17.55       20.98      1.53 o 
   5   4  10        0.48        1.75      0.53 o 
  -8   5  10      302.23      286.08      7.14 o 
  -7   5  10       11.61       14.92      1.18 o 
  -6   5  10      495.98      496.98     11.23 o 
  -5   5  10        0.53        3.39      0.82 o 
  -4   5  10       44.83       50.13      2.87 o 
  -3   5  10       26.87       22.94      1.93 o 
  -2   5  10     4434.93     4496.79     79.61 o 
  -1   5  10      117.23      123.96      4.07 o 
   0   5  10       25.31       34.36      2.39 o 
   1   5  10     1277.64     1281.36     17.15 o 
   2   5  10        3.25        3.71      0.72 o 
   3   5  10      110.78      108.43      3.51 o 
   4   5  10        4.89        4.65      0.83 o 
  -7   6  10       11.83       14.20      1.29 o 
  -6   6  10       32.40       34.49      2.04 o 
  -5   6  10        1.00        4.26      0.86 o 
  -4   6  10       36.65       37.89      3.68 o 
  -3   6  10       52.80       50.00      2.79 o 
  -2   6  10      158.29      143.14      4.58 o 
  -1   6  10        0.07        3.71      0.88 o 
   0   6  10      105.06      102.03      3.72 o 
   1   6  10      787.90      827.48     12.73 o 
   2   6  10     2076.25     2141.49     29.09 o 
   3   6  10        0.01        2.16      0.59 o 
   4   6  10       61.74       61.42      3.14 o 
  -7   7  10       70.46       72.97      3.71 o 
  -6   7  10      177.94      177.47      5.59 o 
  -5   7  10      644.52      651.90     13.98 o 
  -4   7  10      513.65      522.55     10.75 o 
  -3   7  10     1235.68     1214.55     17.38 o 
  -2   7  10       24.36       23.01      1.56 o 
  -1   7  10       45.52       46.09      2.63 o 
   0   7  10        1.15        2.28      0.85 o 
   1   7  10     1216.68     1260.30     19.16 o 
   2   7  10     1956.21     2043.90     41.78 o 
   3   7  10        1.34        4.55      1.16 o 
   4   7  10     1376.48     1457.15     20.16 o 
  -7   8  10      150.20      137.23      5.08 o 
  -6   8  10       12.08       13.89      1.12 o 
  -5   8  10        1.04        4.78      1.05 o 
  -4   8  10        2.83        5.89      0.98 o 
  -3   8  10       17.22       16.74      1.43 o 
  -2   8  10      192.95      179.74      5.21 o 
  -1   8  10       52.97       60.87      3.06 o 
   0   8  10      330.19      325.10      6.79 o 
   1   8  10      389.75      404.26      9.95 o 
   2   8  10      672.96      698.74     14.02 o 
   3   8  10     1959.78     2061.05     24.31 o 
   4   8  10      355.23      342.53      7.71 o 
  -7   9  10        6.49       10.47      1.20 o 
  -6   9  10      227.79      228.40      6.42 o 
  -5   9  10      215.40      210.37      6.11 o 
  -4   9  10     1513.19     1643.28     29.06 o 
  -3   9  10      307.98      289.51      6.81 o 
  -2   9  10        8.74        9.87      0.83 o 
  -1   9  10       59.44       62.72      3.22 o 
   0   9  10       48.90       50.83      2.84 o 
   1   9  10      101.50       99.51      3.85 o 
   2   9  10     1066.92     1088.97     22.26 o 
   3   9  10      117.84      122.02      4.98 o 
   4   9  10        8.15        6.49      0.93 o 
  -7  10  10      268.57      258.57      7.14 o 
  -6  10  10        3.44        4.69      0.96 o 
  -5  10  10      321.43      328.69      7.71 o 
  -4  10  10      177.34      165.57      5.44 o 
  -3  10  10     1677.31     1749.53     30.64 o 
  -2  10  10        0.14        3.66      0.75 o 
  -1  10  10      330.45      333.86      7.18 o 
   0  10  10       47.31       49.47      2.79 o 
   1  10  10        2.60        2.82      0.77 o 
   2  10  10      177.56      173.45      5.90 o 
   3  10  10      371.95      381.83      9.33 o 
  -6  11  10      115.91      110.26      5.46 o 
  -5  11  10      875.21      875.72     13.51 o 
  -4  11  10      617.00      635.85     13.68 o 
  -3  11  10      123.77      119.68      5.07 o 
  -2  11  10       35.65       33.64      2.42 o 
  -1  11  10       73.97       70.72      3.53 o 
   0  11  10       52.17       48.50      3.27 o 
   1  11  10        0.76        2.81      1.39 o 
   2  11  10      116.01      108.13      4.81 o 
   3  11  10      175.46      178.65      6.04 o 
  -6  12  10      159.78      148.09      6.44 o 
  -5  12  10      201.59      193.46      7.12 o 
  -4  12  10      862.18      871.34     15.55 o 
  -3  12  10      199.13      193.95      6.88 o 
  -2  12  10      477.83      449.51     12.48 o 
  -1  12  10      195.25      196.92      6.74 o 
   0  12  10      861.16      873.95     19.55 o 
   1  12  10       78.44       74.00      4.17 o 
   2  12  10       21.76       15.29      1.96 o 
   3  12  10       93.95       97.74      4.68 o 
  -5  13  10      238.57      237.78      8.30 o 
  -4  13  10       71.29       72.32      4.49 o 
  -3  13  10       10.74       10.76      1.29 o 
  -2  13  10      357.60      341.06      9.25 o 
  -1  13  10      101.01       89.83      4.79 o 
   0  13  10      190.30      177.99      6.59 o 
   1  13  10      634.45      632.91     13.27 o 
   2  13  10       23.43       17.82      2.23 o 
  -5  14  10       27.72       17.74      1.88 o 
  -4  14  10       41.38       31.61      2.91 o 
  -3  14  10        9.50        9.92      1.49 o 
  -2  14  10       22.26       21.22      1.82 o 
  -1  14  10      105.16      105.84      5.29 o 
   0  14  10     1370.00     1351.24     21.70 o 
   1  14  10      185.43      173.68      6.63 o 
   2  14  10      367.38      363.27     10.52 o 
  -4  15  10        8.72        7.90      1.52 o 
  -3  15  10      768.52      773.61     16.19 o 
  -2  15  10      796.93      770.42     15.97 o 
  -1  15  10        3.20        3.58      1.01 o 
   0  15  10      160.20      164.61      6.70 o 
   1  15  10     1089.17     1096.52     23.35 o 
  -3  16  10      326.82      324.03      9.69 o 
  -2  16  10       42.08       41.42      3.62 o 
  -1  16  10      673.08      657.81     13.33 o 
   0  16  10      446.91      408.60     10.57 o 
  -7   0  11      303.89      273.40      9.82 o 
  -5   0  11      367.02      373.47     10.94 o 
  -3   0  11      654.83      661.96     21.07 o 
  -1   0  11      831.08      828.74     20.67 o 
   1   0  11      127.25      110.71      5.39 o 
   3   0  11     1854.86     1878.55     42.95 o 
  -7   1  11       77.61       77.24      3.85 o 
  -6   1  11      783.03      803.14     15.92 o 
  -5   1  11      284.20      295.05      6.91 o 
  -4   1  11      459.15      459.66      8.46 o 
  -3   1  11      107.24      101.98      3.97 o 
  -2   1  11      296.27      292.33      6.45 o 
  -1   1  11      144.95      135.01      4.35 o 
   0   1  11      185.91      180.85      4.94 o 
   1   1  11        1.68        3.45      0.74 o 
   2   1  11      235.97      233.39      5.37 o 
   3   1  11      207.86      199.06      4.84 o 
   4   1  11      323.39      310.55      6.22 o 
  -7   2  11        0.17        3.87      1.11 o 
  -6   2  11       52.55       51.84      3.14 o 
  -5   2  11      679.52      686.99     14.56 o 
  -4   2  11        5.39        6.38      0.97 o 
  -3   2  11      411.29      392.17      8.51 o 
  -2   2  11     1628.00     1689.92     30.74 o 
  -1   2  11      757.60      773.85     13.18 o 
   0   2  11        0.04        2.75      0.79 o 
   1   2  11      707.15      745.19     12.88 o 
   2   2  11      949.42      956.32     17.73 o 
   3   2  11      979.10      997.59     11.91 o 
   4   2  11       83.06       88.20      3.12 o 
  -7   3  11     1047.92     1059.67     16.09 o 
  -6   3  11        3.49        4.11      1.46 o 
  -5   3  11        4.25        5.27      1.44 o 
  -4   3  11      846.79      849.58     14.97 o 
  -3   3  11      209.91      211.73      6.26 o 
  -2   3  11     1473.06     1515.58     20.33 o 
  -1   3  11        0.49        4.44      1.04 o 
   0   3  11      472.62      503.28      8.32 o 
   1   3  11       78.58       85.18      3.42 o 
   2   3  11     1328.97     1422.02     24.66 o 
   3   3  11       44.94       37.06      2.22 o 
   4   3  11      141.61      134.06      3.84 o 
  -7   4  11       68.25       65.37      3.62 o 
  -6   4  11     1104.14     1115.92     17.06 o 
  -5   4  11      442.18      455.15     10.93 o 
  -4   4  11      280.56      278.26      6.66 o 
  -3   4  11      295.11      284.41      6.66 o 
  -2   4  11       18.78       22.37      1.65 o 
  -1   4  11     1811.30     1935.36     24.30 o 
   0   4  11       51.54       46.19      2.66 o 
   1   4  11      280.45      293.17      6.25 o 
   2   4  11        0.52        1.57      0.73 o 
   3   4  11       36.48       34.91      2.19 o 
   4   4  11      170.32      179.48      4.44 o 
  -7   5  11      185.23      173.45      5.76 o 
  -6   5  11        1.26        3.05      0.94 o 
  -5   5  11      803.71      829.53     16.91 o 
  -4   5  11      193.14      200.50      5.75 o 
  -3   5  11      464.17      469.98      8.65 o 
  -2   5  11      363.67      371.74      7.55 o 
  -1   5  11      353.74      378.90      7.49 o 
   0   5  11       96.40      106.42      3.96 o 
   1   5  11      184.90      187.24      5.09 o 
   2   5  11        6.21        4.20      0.84 o 
   3   5  11      302.68      318.07      6.77 o 
   4   5  11       32.01       29.72      2.35 o 
  -7   6  11      654.07      662.43     11.10 o 
  -6   6  11      512.88      529.83     10.13 o 
  -5   6  11       50.10       50.64      3.01 o 
  -4   6  11      217.90      214.59      6.01 o 
  -3   6  11      271.41      273.35      6.58 o 
  -2   6  11      470.43      444.27      8.54 o 
  -1   6  11       72.27       70.25      3.35 o 
   0   6  11       10.68       14.68      1.18 o 
   1   6  11       32.85       29.98      2.19 o 
   2   6  11        0.60        3.20      0.84 o 
   3   6  11        3.93        4.14      0.70 o 
   4   6  11      340.93      350.90      7.50 o 
  -7   7  11       92.37       96.98      4.49 o 
  -6   7  11      207.04      203.29      6.15 o 
  -5   7  11      223.75      210.26      6.20 o 
  -4   7  11      346.50      331.06      7.48 o 
  -3   7  11       11.79       12.37      1.07 o 
  -2   7  11       33.98       38.24      2.49 o 
  -1   7  11      357.77      365.45      7.49 o 
   0   7  11      577.88      573.87     12.46 o 
   1   7  11      142.01      142.64      4.58 o 
   2   7  11      499.11      502.92      8.76 o 
   3   7  11       52.03       53.59      3.24 o 
  -7   8  11       61.12       41.87      3.01 o 
  -6   8  11       55.23       49.64      3.21 o 
  -5   8  11      672.62      674.35     11.58 o 
  -4   8  11       96.95       87.16      4.01 o 
  -3   8  11      312.02      306.26      7.17 o 
  -2   8  11       24.42       28.59      2.13 o 
  -1   8  11      521.93      519.74     11.80 o 
   0   8  11        8.80        9.75      0.97 o 
   1   8  11       31.25       30.26      2.17 o 
   2   8  11        0.29        2.51      0.71 o 
   3   8  11        0.26        2.38      0.97 o 
  -6   9  11       30.12       26.25      1.98 o 
  -5   9  11       45.48       41.85      2.96 o 
  -4   9  11       27.27       32.17      2.20 o 
  -3   9  11      504.38      498.44     11.79 o 
  -2   9  11      102.81      100.05      4.20 o 
  -1   9  11      271.39      267.99      6.65 o 
   0   9  11      968.66      994.78     18.51 o 
   1   9  11      421.25      441.91      8.58 o 
   2   9  11      112.31      117.04      4.98 o 
   3   9  11        6.68        6.26      1.07 o 
  -6  10  11        2.11        4.07      0.91 o 
  -5  10  11        2.20        2.42      0.88 o 
  -4  10  11     1016.89     1052.79     15.01 o 
  -3  10  11       16.70       18.00      1.45 o 
  -2  10  11      345.67      338.62      7.71 o 
  -1  10  11       12.76       14.91      1.46 o 
   0  10  11       77.12       77.92      3.71 o 
   1  10  11        0.35        3.33      0.70 o 
   2  10  11      642.91      682.19     15.95 o 
   3  10  11       48.32       48.55      3.36 o 
  -6  11  11      135.68      124.50      5.19 o 
  -5  11  11        7.29        8.42      1.04 o 
  -4  11  11       83.36       76.79      3.97 o 
  -3  11  11      987.49     1032.89     14.86 o 
  -2  11  11      321.35      312.78      7.53 o 
  -1  11  11      208.77      207.79      6.11 o 
   0  11  11     1131.02     1148.86     22.88 o 
   1  11  11      375.28      380.14      9.86 o 
   2  11  11        0.89        2.81      0.90 o 
  -5  12  11       71.78       68.16      4.04 o 
  -4  12  11       75.02       70.61      3.95 o 
  -3  12  11      371.96      386.58      9.13 o 
  -2  12  11      130.18      120.59      4.88 o 
  -1  12  11     1852.94     1888.67     22.91 o 
   0  12  11        1.04        4.30      1.14 o 
   1  12  11      418.58      404.81     10.98 o 
   2  12  11       10.11       10.76      1.71 o 
  -5  13  11      147.72      139.18      7.16 o 
  -4  13  11      211.36      193.63      7.44 o 
  -3  13  11       10.91       10.00      1.50 o 
  -2  13  11      467.45      457.05     11.67 o 
  -1  13  11      102.77       99.55      5.21 o 
   0  13  11      870.91      861.70     16.75 o 
   1  13  11      515.75      508.40     11.17 o 
  -4  14  11      115.90      111.33      5.83 o 
  -3  14  11      278.23      268.65      8.73 o 
  -2  14  11       47.99       34.51      3.21 o 
  -1  14  11      318.54      298.50      8.98 o 
   0  14  11       40.09       33.06      3.05 o 
  -2  15  11       21.87       17.58      1.77 o 
  -1  15  11       85.97       85.35      5.08 o 
  -6   0  12       23.92       27.07      2.83 o 
  -4   0  12       62.10       61.50      4.69 o 
  -2   0  12     1506.44     1553.98     35.66 o 
   0   0  12       25.19       27.82      3.06 o 
   2   0  12     1079.02     1094.86     19.22 o 
  -7   1  12        1.08        4.09      1.06 o 
  -6   1  12      189.55      177.54      5.77 o 
  -5   1  12        1.93        5.65      1.06 o 
  -4   1  12      188.38      185.03      5.65 o 
  -3   1  12        7.40        6.95      0.94 o 
  -2   1  12      171.24      173.51      5.32 o 
  -1   1  12      233.81      224.54      5.88 o 
   0   1  12       32.08       33.24      2.37 o 
   1   1  12      577.47      568.84     11.89 o 
   2   1  12      371.25      386.03      7.56 o 
   3   1  12      191.56      179.56      4.90 o 
  -7   2  12      151.74      140.30      5.38 o 
  -6   2  12       11.31       10.68      1.25 o 
  -5   2  12      107.88      104.92      4.46 o 
  -4   2  12      174.64      170.47      5.48 o 
  -3   2  12       20.40       28.14      1.71 o 
  -2   2  12        9.81       14.06      1.16 o 
  -1   2  12        4.54        7.43      0.92 o 
   0   2  12       21.90       20.66      1.44 o 
   1   2  12      675.38      662.44     13.28 o 
   2   2  12      134.96      123.61      4.21 o 
   3   2  12      174.38      159.63      4.61 o 
  -7   3  12      126.07      113.06      4.88 o 
  -6   3  12       84.72       76.65      3.99 o 
  -5   3  12      328.19      338.21      7.76 o 
  -4   3  12      482.91      481.92     11.50 o 
  -3   3  12      131.03      135.57      5.25 o 
  -2   3  12      197.43      186.30      5.51 o 
  -1   3  12      368.28      369.39      7.58 o 
   0   3  12     1283.24     1334.70     29.50 o 
   1   3  12        1.96        4.84      0.94 o 
   2   3  12       17.66       12.91      1.15 o 
   3   3  12      499.84      498.21      8.08 o 
  -7   4  12       22.80       18.05      1.90 o 
  -6   4  12       57.75       56.64      3.50 o 
  -5   4  12      154.42      149.87      5.34 o 
  -4   4  12      126.80      122.26      4.70 o 
  -3   4  12      189.28      185.06      5.63 o 
  -2   4  12       47.41       47.64      2.90 o 
  -1   4  12     1198.73     1270.59     23.35 o 
   0   4  12       35.43       35.05      2.49 o 
   1   4  12     1347.77     1346.79     23.09 o 
   2   4  12        1.32        2.20      0.78 o 
   3   4  12      141.03      149.48      4.59 o 
  -7   5  12        1.57        3.60      1.02 o 
  -6   5  12      223.62      225.35      6.69 o 
  -5   5  12       89.56       84.38      4.09 o 
  -4   5  12        7.23        7.97      1.06 o 
  -3   5  12      975.08     1015.81     19.79 o 
  -2   5  12        1.65        2.90      1.53 o 
  -1   5  12       18.87       25.11      1.74 o 
   0   5  12     1467.06     1552.04     26.41 o 
   1   5  12        0.01        2.89      0.76 o 
   2   5  12      953.95      986.93     14.11 o 
   3   5  12       19.41       15.51      1.61 o 
  -6   6  12       58.07       54.39      3.26 o 
  -5   6  12       10.71       10.76      1.12 o 
  -4   6  12       62.84       70.34      3.73 o 
  -3   6  12        6.72        8.44      1.22 o 
  -2   6  12      918.04      924.29     18.34 o 
  -1   6  12      944.98      976.95     19.02 o 
   0   6  12      231.00      224.28      6.01 o 
   1   6  12       60.38       58.54      3.15 o 
   2   6  12      116.20      123.37      4.37 o 
   3   6  12       74.58       71.99      3.33 o 
  -6   7  12      372.38      369.06      8.62 o 
  -5   7  12       96.84       94.92      4.45 o 
  -4   7  12     2291.83     2339.88     21.13 o 
  -3   7  12       26.45       29.94      2.08 o 
  -2   7  12       77.52       73.54      3.70 o 
  -1   7  12        0.85        2.16      0.70 o 
   0   7  12        0.55        3.52      0.89 o 
   1   7  12      157.34      159.47      5.07 o 
   2   7  12       84.37       87.39      3.81 o 
  -6   8  12      287.92      289.89      7.77 o 
  -5   8  12     1218.53     1241.12     18.50 o 
  -4   8  12       18.25       17.45      1.58 o 
  -3   8  12     1638.15     1641.74     23.92 o 
  -2   8  12      408.17      405.99      8.82 o 
  -1   8  12      157.52      160.68      5.31 o 
   0   8  12      481.96      467.24      9.20 o 
   1   8  12       16.26       16.22      1.57 o 
   2   8  12       26.17       24.71      2.09 o 
  -5   9  12       11.42       14.94      1.36 o 
  -4   9  12      266.39      266.16      7.25 o 
  -3   9  12      326.78      325.22      7.85 o 
  -2   9  12      202.63      194.06      6.02 o 
  -1   9  12       22.34       17.64      1.58 o 
   0   9  12        1.68        4.18      1.03 o 
   1   9  12       14.28       11.83      1.33 o 
   2   9  12      587.72      598.50     11.46 o 
  -5  10  12      140.05      142.99      5.58 o 
  -4  10  12        0.04        3.10      1.05 o 
  -3  10  12      931.33      938.59     15.24 o 
  -2  10  12       52.65       50.87      3.26 o 
  -1  10  12       94.50       87.92      4.15 o 
   0  10  12       15.03       14.51      1.28 o 
   1  10  12      995.29     1028.08     13.25 o 
  -5  11  12       16.31       17.02      1.69 o 
  -4  11  12      208.11      204.34      7.77 o 
  -3  11  12      213.56      221.42      6.75 o 
  -2  11  12      317.44      330.15      8.50 o 
  -1  11  12      218.76      212.58      6.44 o 
   0  11  12        8.25        7.43      1.06 o 
   1  11  12        5.31        6.53      1.28 o 
  -4  12  12       15.02       13.13      1.29 o 
  -3  12  12       70.60       60.92      3.75 o 
  -2  12  12       47.84       40.62      3.00 o 
  -1  12  12        7.74        7.90      1.45 o 
   0  12  12      306.97      308.69      9.03 o 
  -3  13  12      181.71      175.64      7.27 o 
  -2  13  12       25.25       22.30      2.40 o 
  -1  13  12       33.51       30.60      2.90 o 
  -5   0  13      185.55      171.73      8.29 o 
  -3   0  13     1351.75     1369.20     45.02 o 
  -1   0  13      118.20      129.81      6.84 o 
   1   0  13      587.21      589.47     27.50 o 
  -6   1  13       50.56       53.87      3.49 o 
  -5   1  13       50.23       49.41      3.27 o 
  -4   1  13      114.10      123.07      4.88 o 
  -3   1  13      145.50      156.74      5.43 o 
  -2   1  13     1180.93     1192.61     21.67 o 
  -1   1  13     1145.17     1172.51     21.23 o 
   0   1  13        2.87        4.08      0.92 o 
   1   1  13       24.04       25.41      2.09 o 
   2   1  13      314.76      313.34      7.23 o 
  -6   2  13      762.03      780.11     12.44 o 
  -5   2  13       35.00       30.90      2.22 o 
  -4   2  13      259.81      256.21      6.96 o 
  -3   2  13      405.87      406.26      9.69 o 
  -2   2  13     1532.58     1586.82     27.27 o 
  -1   2  13      104.48       99.87      4.24 o 
   0   2  13      279.31      287.53      7.47 o 
   1   2  13      295.46      286.96      7.51 o 
   2   2  13      357.90      380.81      7.66 o 
  -6   3  13       17.44       15.46      1.86 o 
  -5   3  13      166.72      154.12      5.61 o 
  -4   3  13        6.77        8.53      1.25 o 
  -3   3  13      319.54      329.14      7.73 o 
  -2   3  13        7.25        9.30      1.83 o 
  -1   3  13      630.64      620.00     10.79 o 
   0   3  13      289.58      303.92      7.15 o 
   1   3  13      138.44      129.06      4.64 o 
   2   3  13      218.58      208.22      6.94 o 
  -6   4  13        8.32        7.42      1.19 o 
  -5   4  13      331.52      338.15      8.65 o 
  -4   4  13       10.91       11.25      1.12 o 
  -3   4  13      544.59      560.53     10.62 o 
  -2   4  13      984.00     1019.24     14.51 o 
  -1   4  13      149.34      157.40      5.31 o 
   0   4  13      214.94      210.19      6.00 o 
   1   4  13      172.62      163.67      5.20 o 
   2   4  13      282.64      267.05      6.49 o 
  -6   5  13      258.35      245.17      7.23 o 
  -5   5  13       11.04       11.67      1.32 o 
  -4   5  13      171.33      173.18      5.87 o 
  -3   5  13      563.90      567.05     10.74 o 
  -2   5  13      182.08      190.49      6.01 o 
  -1   5  13       29.44       26.70      2.12 o 
   0   5  13      298.77      308.22      7.69 o 
   1   5  13        0.16        2.57      0.71 o 
   2   5  13       87.54      101.90      4.18 o 
  -5   6  13      165.07      158.85      5.83 o 
  -4   6  13      333.70      340.34      8.62 o 
  -3   6  13      131.53      124.67      4.97 o 
  -2   6  13      298.24      293.20      7.38 o 
  -1   6  13      241.20      246.72      6.69 o 
   0   6  13      220.03      206.84      7.13 o 
   1   6  13       24.52       17.52      1.74 o 
  -5   7  13        6.36        7.06      1.19 o 
  -4   7  13       16.59       20.50      1.50 o 
  -3   7  13      183.86      175.44      5.92 o 
  -2   7  13      353.23      344.65      8.46 o 
  -1   7  13      327.03      330.26      8.22 o 
   0   7  13        3.83        4.95      1.06 o 
   1   7  13      776.16      812.66     11.79 o 
  -5   8  13        2.50        3.00      0.84 o 
  -4   8  13       71.89       76.77      4.16 o 
  -3   8  13      720.15      728.08     13.37 o 
  -2   8  13       23.78       27.75      2.30 o 
  -1   8  13        0.28        2.01      0.74 o 
   0   8  13      433.86      434.11      9.61 o 
   1   8  13      372.93      377.53      8.26 o 
  -4   9  13      677.36      679.37     11.96 o 
  -3   9  13      254.33      245.63      7.36 o 
  -2   9  13       26.32       24.64      2.05 o 
  -1   9  13      205.27      210.23      6.43 o 
   0   9  13       20.02       17.06      1.73 o 
  -4  10  13      201.51      201.61      6.72 o 
  -3  10  13       19.56       15.95      1.91 o 
  -2  10  13      452.79      454.14      9.62 o 
  -1  10  13        4.93        5.44      1.05 o 
   0  10  13        0.05        3.43      0.93 o 
  -2  11  13      172.40      173.26      6.14 o 
  -4   0  14      445.32      434.92     15.61 o 
  -2   0  14      736.93      733.70     18.52 o 
   0   0  14     1027.92     1089.19     28.41 o 
  -5   1  14      165.94      169.06      6.08 o 
  -4   1  14       87.60       85.26      4.57 o 
  -3   1  14        7.96        8.24      1.10 o 
  -2   1  14      308.99      317.90      8.22 o 
  -1   1  14       67.70       64.64      3.65 o 
   0   1  14      312.43      333.76     11.32 o 
   1   1  14      217.51      209.09      6.92 o 
  -5   2  14        8.42        9.75      1.71 o 
  -4   2  14     1006.35     1015.58     16.51 o 
  -3   2  14       75.46       74.50      3.99 o 
  -2   2  14       49.74       51.14      3.33 o 
  -1   2  14     1380.22     1392.11     19.56 o 
   0   2  14       82.69       72.69      3.93 o 
   1   2  14       76.30       80.32      3.88 o 
  -5   3  14     1638.35     1667.78     26.21 o 
  -4   3  14        5.80        8.12      1.10 o 
  -3   3  14      338.84      343.96      8.82 o 
  -2   3  14        9.51       10.38      1.15 o 
  -1   3  14      151.72      153.81      5.48 o 
   0   3  14       69.86       70.70      4.12 o 
  -5   4  14       30.93       25.64      2.62 o 
  -4   4  14       46.44       43.70      3.20 o 
  -3   4  14      236.36      239.98      7.24 o 
  -2   4  14      778.92      784.82     14.43 o 
  -1   4  14        3.15        3.88      1.01 o 
   0   4  14       79.84       85.04      4.13 o 
  -4   5  14      267.14      281.68      7.78 o 
  -3   5  14        0.29        2.75      1.19 o 
  -2   5  14        1.13        5.07      1.10 o 
  -1   5  14      112.39      108.86      4.68 o 
   0   5  14      278.20      260.49      7.37 o 
  -4   6  14      101.25       85.53      4.47 o 
  -3   6  14      369.47      364.42      8.72 o 
  -2   6  14      305.36      319.59      8.10 o 
  -1   6  14       45.44       40.64      2.93 o 
   0   6  14       55.55       40.66      2.97 o 
  -3   7  14      221.36      246.48      7.27 o 
  -2   7  14      210.98      216.46      6.74 o 
  -1   7  14      213.27      200.44      6.41 o 
  -2   8  14        2.53        5.28      1.11 o 
                                                 
